# Supplementary material for: Impact of Forest Management on Species Richness: Global Meta-Analysis and Economic Trade-Offs
Source: Sci Rep. 2016 Apr 4;6:23954. doi: 10.1038/srep23954 (PMC4819217; doi:10.1038/srep23954)
Supplement: Supplementary Information [file srep23954-s1.xls]

## Sheet: Cover page
Supplementary Information
Impact of Forest Management on Species Richness: Global Meta-Analysis and Economic Trade-Offs
Abhishek Chaudhary1*,Zuzana Burivalova2, Lian Pin Koh3 and Stefanie Hellweg1
1 Institute of Environmental Engineering, ETH Zurich, 8093 Zurich, Switzerland
							2Woodrow Wilson School of International Affairs and Public Policy, Princeton University, 08540 Princeton NJ, USA
							3Environment Institute, and School of Biological Sciences, University of Adelaide, 5005 Adelaide, Australia
* Corresponding author E-mail: abhishek@ifu.baug.ethz.ch; phone: +41-44-633-02-54; fax: +41-44-633-10-61
This file contains:
Raw data used for meta-analysis
References from which the data used in meta-analysis was imported
Table S1 - Results from meta-analysis (Taxa, management and continent specific effect sizes)
Table S2 - Effect sizes for a given management type on a given taxa
Table S3 - Effect sizes for a given management type in a continent
Table S4 - Effect sizes for three way combination of taxa, region and management type
Table S5 - NPV calculations: Timber price, production costs, rotation cycle and yield data and their sources for each of the 10 hypothetical forest management units
Table S6 - Biodiversity-economic tradeoffs case study calculations
Literature search query

## Sheet: Raw data
Study_ID	Continent	Taxon	Management type	Xc	Sc	Nc	Xe	Se	Ne	ln R	Var(ln R)	longitude	latitude	Country
1	South America	Arthropods	agroforestry	22.1	6.1661	3	18.5	2.89252	3	-0.177807	0.0340974	-60.03	-2.517	Brazil
1	South America	Arthropods	agroforestry	22.1	6.1661	3	14.4	2.54611	3	-0.428349	0.0363697	-60.03	-2.517	Brazil		Variable	Description
2	Asia	Plants	selective logging	18.1	4.41	15	10.1	3.87	15	-0.583377	0.0137454	73.6	33.6	Pakistan		Xe	mean species richness in disturbed (managed) forest sites
2	Asia	Plants	selective logging	3.1	1.16	15	1.9	0.77	15	-0.489548	0.0202839	73.6	33.6	Pakistan		Se	Standard deviation of species richness in disturbed (managed) forest sites
3	Africa	Amphibians	Reduced impact logging	8.2	1	12	11.2	1	12	0.31178	0.00190367	-2.7	6.1	Ghana		Ne	Number of samples in disturbed (managed) forest sites
4	Asia	Plants	agroforestry	39.15	46.6711	7	34.66	34.2773	7	-0.121814	0.342737	75.7	12.4	India		Xc	mean species richness in reference (unmanaged) forest sites
4	Asia	Plants	agroforestry	39.15	46.6711	7	25.93	21.9354	7	-0.412	0.30525	75.7	12.4	India		Sc	Standard deviation of species richness in reference (unmanaged) forest sites
5	Africa	Birds	plantation non-timber	22.6	5.69631	30	8.8	5.86063	30	-0.943198	0.016902	98.55	8.4	Thailand		Nc	Number of samples in reference (unmanaged) forest sites
5	Africa	Birds	plantation non-timber	22.6	5.69631	30	9.1	5.86063	30	-0.909675	0.0159433	98.55	8.4	Thailand		ln R	log response ratio = ln(Xe/Xc)
6	Asia	Plants	agroforestry	55.8	5.5	4	20.8	7.8	4	-0.986821	0.0375851	120	-1.506	Indonesia		Var(ln R)	variance of log response ratio
6	Asia	Plants	agroforestry	75.7	6.03	4	81.73	7.35	4	0.076643	0.00360815	120	-1.506	Indonesia		Study_ID	see next tab 'References used'
6	Asia	Plants	agroforestry	51.01	3.91	4	57.96	2.39	4	0.127731	0.00189396	120	-1.506	Indonesia
6	Asia	Plants	agroforestry	41.33	6.56	4	36.87	2.09	4	-0.11419	0.00710152	120	-1.506	Indonesia
6	Asia	Plants	agroforestry	28.22	1.52	4	26.7	1.52	4	-0.0553674	0.00153552	120	-1.506	Indonesia
6	Asia	Plants	agroforestry	4.58	0.21	4	4.02	0.25	4	-0.130417	0.00149246	120	-1.506	Indonesia
6	Asia	Plants	agroforestry	2.77	0.19	4	1.82	0.19	4	-0.420011	0.00390083	120	-1.506	Indonesia
6	Asia	Plants	selective logging	51.01	3.91	4	50.58	4.99	4	-0.00846545	0.0039021	120.03	-1.5066	Indonesia
6	Asia	Plants	selective logging	41.33	6.56	4	33.98	4.2	4	-0.195817	0.0101176	120.03	-1.5066	Indonesia
6	Asia	Plants	selective logging	75.7	6.03	4	68.62	4.19	4	-0.0981941	0.0025184	120.03	-1.5066	Indonesia
6	Asia	Plants	selective logging	55.8	5.5	4	48.3	4	4	-0.144342	0.00414344	120.03	-1.5066	Indonesia
6	Asia	Plants	selective logging	28.22	1.52	4	25.18	2.61	4	-0.113981	0.00341131	120.03	-1.5066	Indonesia
6	Asia	Plants	selective logging	4.58	0.21	4	3.64	0.25	4	-0.229715	0.00170487	120.03	-1.5066	Indonesia
6	Asia	Plants	selective logging	2.77	0.19	4	2.06	0.17	4	-0.296141	0.00287878	120.03	-1.5066	Indonesia
7	Africa	Plants	slash-and-burn	13.8	1.60208	6	12.1	5.76508	16	-0.131463	0.0164342	-4.42	10.05	Burkina Faso
8	Africa	Plants	clear-cut	29	2	2	7	3.5	4	-1.42139	0.0648781	37	-3	Tanzania
8	Africa	Plants	clear-cut	48.5	7	2	9.25	3.5	4	-1.65694	0.0462081	37	-3	Tanzania
9	North America	Birds	clear-cut	12.55	2	4	17.31	3	4	0.321564	0.0138582	-83.6	38	USA
9	North America	Birds	retention	12.55	2	4	17.29	2	4	0.320408	0.00969421	-83.6	38	USA
9	North America	Birds	retention	12.55	2	4	18.37	1	4	0.380998	0.00708994	-83.6	38	USA
10	South America	Birds	plantation fuel	25.4	7.82624	5	16.6	10.5095	5	-0.425346	0.0991516	-52.5	-0.975	Brazil
10	South America	Birds	plantation fuel	33.2	9.61509	5	19.8	10.2859	5	-0.516868	0.070749	-52.5	-0.975	Brazil
10	South America	Birds	plantation fuel	106.5	14.0872	5	50.4	9.39149	5	-0.748154	0.0104438	-52.5	-0.975	Brazil
10	South America	Birds	plantation fuel	87.6	13.4164	5	40.8	5.36656	5	-0.764099	0.00815152	-52.5	-0.975	Brazil
11	South America	Birds	slash-and-burn	42.3	0.86	8	31.25	2.33	8	-0.302768	0.000746568	-55.683	-2.7333	Brazil
12	South America	Arthropods	plantation fuel	105.56	56.0108	5	125.91	60.9633	5	0.176288	0.103195	-52.5	-0.975	Brazil
12	South America	Arthropods	plantation fuel	75	40.3208	5	47.33	35.0615	5	-0.460344	0.167559	-52.5	-0.975	Brazil
12	South America	Arthropods	plantation fuel	108	42.8627	5	51.38	34.1412	5	-0.742882	0.11981	-52.5	-0.975	Brazil
12	South America	Arthropods	plantation fuel	17.86	16.3036	5	22	27.3918	5	0.208479	0.476708	-52.5	-0.975	Brazil
12	South America	Arthropods	plantation fuel	63.36	29.9338	5	43	22.4394	5	-0.387633	0.0991046	-52.5	-0.975	Brazil
12	South America	Arthropods	plantation fuel	16.16	24.8499	5	15.1	19.8974	5	-0.0678443	0.820201	-52.5	-0.975	Brazil
12	South America	Arthropods	plantation fuel	20.49	27.6986	5	24.49	18.7141	5	0.178328	0.482265	-52.5	-0.975	Brazil
12	South America	Arthropods	plantation fuel	17	11.4827	5	19.19	13.674	5	0.121176	0.192795	-52.5	-0.975	Brazil
12	South America	Birds	plantation fuel	167.59	40.1016	5	88	19.1524	5	-0.644184	0.0209249	-52.5	-0.975	Brazil
12	South America	Mammals	plantation fuel	15.37	20.3795	5	14	25.5073	5	-0.0933602	1.01552	-52.5	-0.975	Brazil
12	South America	Mammals	plantation fuel	17.06	18.0129	5	15	17.6623	5	-0.128686	0.500259	-52.5	-0.975	Brazil
12	South America	Mammals	plantation fuel	45	16.4789	5	30.12	17.2678	5	-0.401473	0.0925549	-52.5	-0.975	Brazil
13	South America	Arthropods	plantation fuel	135	8.72067	5	93	5.81378	5	-0.372675	0.00161616	-52.5	-0.975	Brazil
14	North America	Plants	clear-cut	29.7	10.9119	3	20.7	4.15692	3	-0.361013	0.058438	-125.4	49.9	Canada
14	North America	Birds	retention	8.8	6	12	4	4.5	9	-0.788457	0.179365	-125.4	49.9	Canada
14	North America	Birds	retention	8.8	6	12	4.8	4	8	-0.606136	0.125545	-125.4	49.9	Canada
14	North America	Birds	retention	8.8	6	12	6.8	4	8	-0.257829	0.0819923	-125.4	49.9	Canada
14	North America	Birds	retention	8.8	6	12	2.1	1.2	9	-1.43281	0.0750208	-125.4	49.9	Canada
14	North America	Plants	retention	29.7	10.9119	3	36.7	10.5655	3	0.21163	0.072622	-125.4	49.9	Canada
14	North America	Plants	retention	29.7	10.9119	3	28	3.4641	3	-0.0589425	0.0500974	-125.4	49.9	Canada
14	North America	Plants	retention	29.7	10.9119	3	32.3	2.59808	3	0.0839202	0.047152	-125.4	49.9	Canada
15	Europe	Birds	plantation fuel	2.8	1.2	12	2.8	1.92094	41	0	0.0267857	17.5	60	Sweden
16	Asia	Mammals	plantation non-timber	6	0.1	2	1.66667	0.57735	3	-1.28093	0.0401389	118.67	5.17	Malaysia
17	Asia	Plants	agroforestry	92	2.12132	2	85	28.2843	2	-0.0791373	0.0556292	102.5	-1	Indonesia
17	Asia	Plants	plantation non-timber	92	2.12132	2	55	7.07107	2	-0.514455	0.00853029	102.5	-1	Indonesia
18	Asia	Plants	agroforestry	9.4	3.58195	11	11.7	3.35708	23	0.218879	0.0167801	103	-1.5	Indonesia
18	Asia	Plants	agroforestry	7.6	3.51562	11	4.7	1.7265	23	-0.480586	0.0253198	103	-1.5	Indonesia
18	Asia	Plants	plantation non-timber	9.4	3.58195	11	11.9	4.08187	17	0.235829	0.0201217	103	-1.5	Indonesia
18	Asia	Plants	plantation non-timber	7.6	3.51562	11	2.4	1.69047	17	-1.15268	0.0486369	103	-1.5	Indonesia
19	Africa	Plants	agroforestry	50.69	9.97	6	17.02	7.4	6	-1.09134	0.0379535	9.183	5.383	Cameroon
19	Africa	Plants	agroforestry	36.85	7.67	6	22.98	3.73	6	-0.472231	0.0116115	9.183	5.383	Cameroon
20	Africa	Arthropods	agroforestry	34.54	8.48	6	36.37	7.06	6	0.0516262	0.0163262	9.183	5.383	Cameroon
20	Africa	Arthropods	agroforestry	43.8	2.6	6	36	2.8	6	-0.196115	0.00159551	9.183	5.383	Cameroon
21	Europe	lichens	clear-cut	23.1	8.4664	7	12.5	7.79487	31	-0.614104	0.031734	9.5	48.4	Germany
21	Europe	lichens	clear-cut	5.1	1.84932	38	4.9	2.38118	7	-0.0400053	0.0371962	10.4	51.1	Germany
21	Europe	lichens	Selection system	23.1	8.4664	7	19.1	5.81378	20	-0.190144	0.0238226	9.5	48.4	Germany
21	Europe	lichens	Selection system	5.1	1.84932	38	6.1	3.34066	31	0.179048	0.013135	10.4	51.1	Germany
22	Europe	Plants	Selection system	39	9	70	55.4	14.2	70	0.351018	0.00169933	14.3	46	Slovenia
23	Asia	Arthropods	agroforestry	17.9595	11.973	4	30.0169	19.7302	4	0.513641	0.219123	120	-1.506	Indonesia
23	Asia	Arthropods	agroforestry	17.9595	11.973	4	38.1113	18.3812	4	0.752392	0.169265	120	-1.506	Indonesia
23	Asia	Arthropods	agroforestry	11.2142	7.5884	4	19.2243	11.2984	4	0.538994	0.200825	120	-1.506	Indonesia
23	Asia	Arthropods	agroforestry	11.2142	7.5884	4	22.7656	10.9612	4	0.70807	0.172429	120	-1.506	Indonesia
23	Asia	Arthropods	agroforestry	12.2656	4.2882	4	12.8857	4.7572	4	0.0493196	0.0646314	120	-1.506	Indonesia
23	Asia	Arthropods	agroforestry	12.2656	4.2882	4	17.8018	3.953	4	0.372501	0.0428844	120	-1.506	Indonesia
23	Asia	Arthropods	agroforestry	17.9595	11.973	4	41.1467	3.5414	4	0.829025	0.112963	120	-1.506	Indonesia
23	Asia	Arthropods	agroforestry	8.7468	2.6826	4	8.7642	3.419	4	0.00198732	0.0615619	120	-1.506	Indonesia
23	Asia	Arthropods	agroforestry	12.2656	4.2882	4	18.6564	2.6128	4	0.419391	0.0354605	120	-1.506	Indonesia
23	Asia	Arthropods	agroforestry	8.7468	2.6826	4	10.967	2.2792	4	0.226203	0.0343131	120	-1.506	Indonesia
23	Asia	Arthropods	agroforestry	11.2142	7.5884	4	25.4637	1.855	4	0.820073	0.1158	120	-1.506	Indonesia
23	Asia	Arthropods	agroforestry	8.7468	2.6826	4	12.2569	1.8104	4	0.337401	0.0289696	120	-1.506	Indonesia
23	Asia	Arthropods	agroforestry	3.8598	0.9512	4	1.811	0.8414	4	-0.756736	0.0691474	120	-1.506	Indonesia
23	Asia	Arthropods	agroforestry	3.8598	0.9512	4	1.9939	0.7318	4	-0.660523	0.0488587	120	-1.506	Indonesia
23	Asia	Arthropods	agroforestry	3.8598	0.9512	4	2.5061	0.4756	4	-0.431888	0.0241867	120	-1.506	Indonesia
23	Asia	Arthropods	agroforestry	3.7276	1.2778	4	0.2838	0.3038	4	-2.57525	0.315855	120	-1.506	Indonesia
23	Asia	Arthropods	agroforestry	3.7276	1.2778	4	0.1088	0.1816	4	-3.53401	0.725865	120	-1.506	Indonesia
23	Asia	Arthropods	agroforestry	3.7276	1.2778	4	0.1887	0.1816	4	-2.98336	0.260918	120	-1.506	Indonesia
23	Asia	Plants	agroforestry	55.8	5.5	4	10.3	8.8	4	-1.68963	0.184915	120	-1.506	Indonesia
23	Asia	Plants	agroforestry	55.8	5.5	4	18.5	7.9	4	-1.104	0.0480168	120	-1.506	Indonesia
23	Asia	Plants	agroforestry	55.8	5.5	4	20.8	7.8	4	-0.986821	0.0375851	120	-1.506	Indonesia
23	Asia	Plants	agroforestry	55.8	5.5	4	19	7.5	4	-1.07733	0.0413831	120	-1.506	Indonesia
23	Asia	Plants	agroforestry	55.8	5.5	4	9	4.5	4	-1.82455	0.0649288	120	-1.506	Indonesia
23	Asia	Plants	agroforestry	27	3.4	4	13.5	4.5	4	-0.693147	0.0317421	120	-1.506	Indonesia
23	Asia	Plants	agroforestry	55.8	5.5	4	5.5	3.7	4	-2.31703	0.115569	120	-1.506	Indonesia
23	Asia	Plants	agroforestry	27	3.4	4	14.3	3.6	4	-0.635577	0.0198086	120	-1.506	Indonesia
23	Asia	Plants	agroforestry	27	3.4	4	6.8	3.3	4	-1.37891	0.0628419	120	-1.506	Indonesia
23	Asia	Plants	agroforestry	8	0.8	4	2.3	2.6	4	-1.24653	0.321971	120	-1.506	Indonesia
23	Asia	Plants	agroforestry	8	0.8	4	0.8	1.5	4	-2.30259	0.881406	120	-1.506	Indonesia
24	Asia	Arthropods	agroforestry	24.1	10.08	4	18.6	6.96	4	-0.25905	0.07874	120	-1.506	Indonesia
24	Asia	Arthropods	agroforestry	24.1	10.08	4	21.7	6.96	4	-0.1049	0.0694529	120	-1.506	Indonesia
24	Asia	Arthropods	agroforestry	24.1	10.08	4	26	5.22	4	0.0758847	0.0538119	120	-1.506	Indonesia
24	Asia	Arthropods	agroforestry	15.8	6.18	4	14	4.96	4	-0.120953	0.0696271	120	-1.506	Indonesia
24	Asia	Arthropods	agroforestry	15.8	6.18	4	11.5	4.2	4	-0.317663	0.0715934	120	-1.506	Indonesia
24	Asia	Arthropods	agroforestry	15.8	6.18	4	16	3.16	4	0.0125788	0.047999	120	-1.506	Indonesia
25	Central America	Plants	slash-and-burn	41	1.41421	2	28.5	2.12132	2	-0.363668	0.00336497	-83.97	12	Nicaragua
26	North America	Plants	clear-cut	26.6	5.5	16	33	3.5	15	0.215596	0.00342196	-90	46	USA
27	North America	Plants	retention	28.4	7.16	20	52.7	42.7224	30	0.618226	0.0250843	-69	46	USA
27	North America	Plants	retention	28.4	7.16	20	31.6	18.554	17	0.106768	0.0234572	-69	46	USA
27	North America	Plants	retention	28.4	7.16	20	40.8	13.5765	18	0.362293	0.00932952	-69	46	USA
27	North America	Plants	Selection system	28.4	7.16	20	51.9	48.83	33	0.60293	0.0300021	-69	46	USA
27	North America	Plants	Selection system	28.4	7.16	20	55.8	46.84	37	0.675385	0.0222223	-69	46	USA
27	North America	Plants	Selection system	28.4	7.16	20	72.2	46.74	35	0.933051	0.0151519	-69	46	USA
27	North America	Plants	Selection system	28.4	7.16	20	70.2	20.68	33	0.904959	0.00580778	-69	46	USA
27	North America	Plants	Selection system	28.4	7.16	20	59.5	2.78	31	0.739587	0.00324846	-69	46	USA
28	South America	Plants	Reduced impact logging	122	2.38961	9	125	2.92424	12	0.0242927	8.82341e-05	-62.55	-15.47	Bolivia
28	South America	Plants	Reduced impact logging	122	2.38961	9	130	2.78928	12	0.0635134	8.09909e-05	-62.55	-15.47	Bolivia
28	South America	Plants	Reduced impact logging	122	2.38961	9	131	2.72796	11	0.0711763	8.20499e-05	-62.55	-15.47	Bolivia
29	North America	Birds	retention	21.3	3.2909	3	22.2	4.89898	6	0.0413852	0.0160732	-123.3	44.7	USA
29	North America	Birds	retention	21.3	3.2909	3	27.2	4.40908	6	0.24451	0.0123363	-123.3	44.7	USA
29	North America	Birds	retention	20.7	3.11769	3	20.8	4.16413	6	0.00481929	0.0142414	-123.3	44.7	USA
29	North America	Birds	retention	20.7	3.11769	3	27	3.18434	6	0.265703	0.00987968	-123.3	44.7	USA
29	North America	Birds	Selection system	20.7	3.11769	3	23.1	2.99333	14	0.109699	0.00876081	-123.3	44.7	USA
29	North America	Birds	Selection system	21.3	3.2909	3	23.1	2.61916	14	0.0811255	0.00887525	-123.3	44.7	USA
30	North America	Birds	clear-cut	7.7	0.519615	3	7	2.59808	3	-0.0953102	0.0474363	-123.3	44.7	USA
30	North America	Birds	retention	7.7	0.519615	3	9	2.59808	3	0.156004	0.0292957	-123.3	44.7	USA
30	North America	Birds	Selection system	7.7	0.519615	3	12.3	2.42487	3	0.468379	0.0144732	-123.3	44.7	USA
31	Central America	Plants	agroforestry	14.3	4.99279	45	11.6	3.94828	33	-0.209254	0.0062196	-66.83	18	Puerto Rico
31	Central America	Plants	agroforestry	14.3	4.99279	45	5.7	3.20503	20	-0.919793	0.0185172	-66.83	18	Puerto Rico
32	Europe	Arthropods	Selection system	181.5	9.7	4	229.3	25.5	4	0.233776	0.00380586	8.55	47.4	Switzerland
33	Europe	Plants	plantation	26	8.53815	10	16.1	5.63826	11	-0.479277	0.0219333	-6.17	52.4	Ireland
33	Europe	Plants	plantation	25.5	6.00833	10	12.6	3.64829	11	-0.704982	0.0131733	-6.17	52.4	Ireland
33	Europe	Plants	plantation	14.9	3.47851	10	9.2	2.6533	11	-0.482158	0.0130116	-6.17	52.4	Ireland
34	Central America	Mammals	agroforestry	7.7033	2.61453	3	3.0124	3.48211	3	-0.938912	0.483788	-82.93	8.816	Costa Rica
34	Central America	Mammals	agroforestry	7.7033	2.61453	3	4.7105	2.61436	3	-0.491855	0.141076	-82.93	8.816	Costa Rica
34	Central America	Mammals	agroforestry	7.7033	2.61453	3	8.7183	2.58058	3	0.123775	0.0676029	-82.93	8.816	Costa Rica
34	Central America	Mammals	agroforestry	7.7033	2.61453	3	7.7098	1.07058	3	0.000843438	0.0448257	-82.93	8.816	Costa Rica
35	Asia	Birds	plantation non-timber	34	3.5	4	20	3	4	-0.530628	0.00827422	102.24	-0.34	Indonesia
35	Asia	Birds	plantation non-timber	34	3.5	4	15.5	0.5	4	-0.785521	0.00290937	102.24	-0.34	Indonesia
36	Africa	Arthropods	plantation non-timber	8.8	3.5	4	7.7	2.9	4	-0.133531	0.075008	-2.46	5.17	Ghana
36	Africa	Arthropods	plantation non-timber	10.3	2.2	4	7.6	1.3	4	-0.303996	0.0187202	-2.46	5.17	Ghana
37	Asia	Arthropods	plantation fuel	44.2	3.9	5	29	5.66	2	-0.421429	0.0206032	117.8	4.966	Malaysia
38	Europe	lichens	clear-cut	16	1.8	75	6.8	6	17	-0.855666	0.0459656	18	67	Sweden
39	Asia	Arthropods	agroforestry	34	12.7279	2	28	6.9282	23	-0.194156	0.0727311	75.68	13.33	India
40	Europe	Plants	Selection system	13.7	4.7	9	17	4.6	22	0.215818	0.0164052	9.4	52.7	Germany
40	Europe	Plants	Selection system	3.4	2	9	3.1	1.9	22	-0.0923733	0.0555218	9.4	52.7	Germany
41	Asia	Arthropods	selective logging	38	1.73	3	30.7	7.093	3	-0.213324	0.0184844	118	5	Malaysia
41	Asia	Arthropods	selective logging	38	1.73	3	33.7	1.557	3	-0.120088	0.00140242	118	5	Malaysia
41	Asia	Birds	selective logging	93.8	9.30806	6	93.5	12.0025	6	-0.00320342	0.00438763	118	5	Malaysia
41	Asia	Birds	selective logging	93.8	9.30806	6	87	11.2677	6	-0.0752567	0.00443681	118	5	Malaysia
41	Asia	Birds	selective logging	36.2	6.61362	6	35	7.34847	6	-0.0337111	0.01291	118	5	Malaysia
41	Asia	Birds	selective logging	36.2	6.61362	6	39.7	6.85857	6	0.0922921	0.0105374	118	5	Malaysia
42	Asia	Birds	plantation non-timber	22.8	9.64193	5	10.4	4.82096	5	-0.784955	0.0787439	117.8	4.966	Malaysia
42	Asia	Birds	plantation non-timber	7.58	22.0011	5	0.56	1.66542	5	-2.60533	3.45383	117.8	4.966	Malaysia
42	Asia	Birds	selective logging	22.8	9.64193	5	13.49	8.21546	12	-0.524812	0.0666746	117.8	4.9666	Malaysia
42	Asia	Birds	selective logging	7.58	22.0011	5	0.88	2.51217	12	-2.15335	2.36405	117.8	4.9666	Malaysia
43	Asia	Arthropods	selective logging	29	2	3	26	7.5	3	-0.109199	0.0293221	117.8	4.9666	Malaysia
43	Asia	Arthropods	selective logging	33	2.8	2	28.5	0.7	2	-0.146603	0.00390126	117.8	4.9666	Malaysia
44	Asia	Arthropods	selective logging	12.5	1.3784	6	8.17	2.19179	12	-0.42526	0.00802417	117.8	4.9666	Malaysia
44	Asia	Arthropods	selective logging	7.33	0.57735	3	8	1.82574	6	0.087466	0.0107486	117.8	4.9666	Malaysia
44	Asia	Arthropods	selective logging	5.22	0.972887	6	2.43	0.776791	12	-0.764606	0.014305	117.8	4.9666	Malaysia
44	Asia	Arthropods	selective logging	2.41	0.56003	3	2.98	0.633826	6	0.212297	0.0255395	117.8	4.9666	Malaysia
45	Europe	lichens	Selection system	15	1	3	15	2.1	3	0	0.00801481	18	65.5	Sweden
46	Central America	Birds	agroforestry	4.9	2.9	50	4.2	1.6	4	-0.154151	0.0432866	-95	18.41	Mexico
46	Central America	Birds	agroforestry	4.9	2.9	50	4.8	1	4	-0.0206193	0.0178561	-95	18.41	Mexico
46	Central America	Birds	agroforestry	4.9	2.9	50	3.8	0.7	4	-0.254234	0.0154888	-95	18.41	Mexico
47	Central America	Arthropods	agroforestry	0.234211	0.121425	38	0.3	0.1	9	0.247562	0.0194189	-95	18.41	Mexico
47	Central America	Arthropods	plantation non-timber	0.234211	0.121425	38	0.2	0.1	6	-0.157903	0.0487399	-95	18.41	Mexico
48	North America	Plants	Selection system	4.3	2.85	90	3.6	1.9	90	-0.177681	0.00797601	-84	49	Canada
48	North America	Plants	Selection system	4.3	2.85	90	3.7	1.5	224	-0.150282	0.00561474	-84	49	Canada
48	North America	Plants	Selection system	2	0.948683	90	1.7	1.49666	224	-0.162519	0.00596021	-84	49	Canada
48	North America	Plants	Selection system	2.3	2.59808	75	1.1	1.42478	203	-0.737599	0.0252777	-84	49	Canada
48	North America	Plants	Selection system	2	0.948683	90	1.7	0.948683	90	-0.162519	0.00596021	-84	49	Canada
48	North America	Plants	Selection system	1.2	0.866025	75	0.5	0.877496	77	-0.875469	0.0469444	-84	49	Canada
48	North America	Plants	Selection system	2.3	2.59808	75	1.5	0.877496	77	-0.427444	0.0214577	-84	49	Canada
48	North America	Plants	Selection system	1.2	0.866025	75	0.5	0.0142478	203	-0.875469	0.00694844	-84	49	Canada
49	South America	Mammals	agroforestry	6.91	2.31	3	19.5	3.21	3	1.03744	0.0462845	-39.06	-15.28	Brazil
49	South America	Mammals	agroforestry	6.37	1.99	3	19.5	3.21	3	1.11881	0.0415644	-39.06	-15.28	Brazil
49	South America	Mammals	agroforestry	5.91	1.16	3	19.5	3.21	3	1.19377	0.0218744	-39.06	-15.28	Brazil
49	South America	Mammals	agroforestry	6.1	1.17	3	19.5	3.21	3	1.16213	0.0212956	-39.06	-15.28	Brazil
50	South America	Birds	agroforestry	108.5	43.1335	2	130.5	79.9031	2	0.184623	0.266466	-41.5	-15.62	Brazil
50	South America	Mammals	agroforestry	19	2.82843	2	31	11.3137	2	0.489548	0.0776776	-41.5	-15.62	Brazil
51	South America	Amphibians	agroforestry	7.1	2.44949	6	6.5	1.22474	6	-0.0882926	0.0257545	-39.07	-15.28	Brazil
51	South America	Amphibians	agroforestry	6	0.8	4	4.7	0.6	4	-0.244197	0.00851869	-39.07	-15.28	Brazil
51	South America	Plants	agroforestry	13	4.89898	6	10	4.40908	6	-0.262364	0.0560686	-39.07	-15.28	Brazil
51	South America	Plants	agroforestry	10	1.8	4	15.5	0.2	4	0.438255	0.00814162	-39.07	-15.28	Brazil
52	Europe	Arthropods	plantation	23.63	6.73899	15	20.26	5.05	25	-0.153869	0.00790736	13.8	49	Czech Republic
52	Europe	Arthropods	plantation	13.5	1.27808	15	11	4.85	25	-0.204794	0.00837356	13.8	49	Czech Republic
53	Africa	Birds	plantation	24.84	0.98	3	20.83	1.47	3	-0.176061	0.00217894	34.85	0.25	Kenya
53	Africa	Birds	plantation	24.84	0.98	3	25.91	1.37	3	0.0421737	0.00145077	34.85	0.25	Kenya
53	Africa	Birds	plantation	24.84	0.98	3	25.82	1.29	3	0.0386941	0.00135088	34.85	0.25	Kenya
53	Africa	Birds	plantation	9.44	0.57	3	10.73	0.98	3	0.128088	0.00399586	34.85	0.25	Kenya
53	Africa	Birds	plantation	24.79	0.8	3	25.77	0.89	3	0.0387707	0.000744726	34.85	0.25	Kenya
53	Africa	Birds	plantation	24.79	0.8	3	21.01	0.84	3	-0.165442	0.000879967	34.85	0.25	Kenya
53	Africa	Birds	plantation	24.79	0.8	3	25.73	0.75	3	0.0372173	0.000630359	34.85	0.25	Kenya
53	Africa	Birds	plantation	9.44	0.57	3	10.01	0.72	3	0.0586286	0.00293985	34.85	0.25	Kenya
53	Africa	Birds	plantation	9.44	0.57	3	8.23	0.63	3	-0.13717	0.00316856	34.85	0.25	Kenya
53	Africa	Birds	plantation	10.73	0.4	3	10.55	0.62	3	-0.0169177	0.00161445	34.85	0.25	Kenya
53	Africa	Birds	plantation	10.73	0.4	3	9.93	0.57	3	-0.0774831	0.00156156	34.85	0.25	Kenya
53	Africa	Birds	plantation	9.39	0.54	3	8.23	0.54	3	-0.131859	0.00253744	34.85	0.25	Kenya
53	Africa	Birds	plantation	12.24	0.58	3	10.28	0.54	3	-0.174509	0.00166824	34.85	0.25	Kenya
53	Africa	Birds	plantation	9.39	0.54	3	10.06	0.49	3	0.0689219	0.0018932	34.85	0.25	Kenya
53	Africa	Birds	plantation	9.39	0.54	3	10.73	0.49	3	0.133398	0.00179753	34.85	0.25	Kenya
53	Africa	Birds	plantation	12.24	0.58	3	12.06	0.45	3	-0.0148151	0.00121256	34.85	0.25	Kenya
53	Africa	Birds	plantation	12.24	0.58	3	7.88	0.44	3	-0.440381	0.00178774	34.85	0.25	Kenya
53	Africa	Birds	plantation	10.73	0.4	3	9.12	0.41	3	-0.162574	0.00113692	34.85	0.25	Kenya
54	Asia	Arthropods	plantation non-timber	34	8.944	20	5	3.5776	20	-1.91692	0.0290584	117.49	5.01	Malaysia
54	Asia	Arthropods	plantation non-timber	12	4.472	20	6	2.24	20	-0.693147	0.0139129	117.49	5.01	Malaysia
54	Asia	Arthropods	plantation non-timber	2.5	0.2	20	2.5	0.4	20	0	0.0016	117.49	5.01	Malaysia
55	South America	Birds	Reduced impact logging	53			47			-0.120144		-63	-15.75	Bolivia
55	South America	Birds	Reduced impact logging	53			47			-0.120144		-63	-15.75	Bolivia
55	South America	Plants	Reduced impact logging	8.4	1.11803	5	7.7	1.41421	8	-0.0870114	0.00775965	-63	-15.75	Bolivia
56	South America	Amphibians	selective logging	1.4	0.905097	8	2.4	1.04652	8	0.538997	0.0760123	-62.98	-15.75	Bolivia
56	South America	Mammals	selective logging	3	1.13137	8	4	1.13137	8	0.287682	0.0277778	-62.98	-15.75	Bolivia
57	Europe	lichens	retention	1.1	1	100	0.8	0.9	100	-0.318454	0.0209207	13.2	53.4	Germany
57	Europe	Plants	retention	1.7	1.2	100	1.5	0.9	100	-0.125163	0.0085827	13.2	53.4	Germany
58	Asia	Plants	agroforestry	25.17	6.52932	5	21.09	14.2659	17	-0.176854	0.0403739	101	-0.95	Indonesia
58	Asia	Plants	agroforestry	31.99	8.34053	5	16.31	12.0067	18	-0.673645	0.0437021	101	-0.95	Indonesia
58	Asia	Plants	agroforestry	50.87	10.7108	5	41.3	10.9036	18	-0.208411	0.0127387	101	-0.95	Indonesia
58	Asia	Plants	agroforestry	50.87	10.7108	5	43.69	10.2253	17	-0.152154	0.0120885	101	-0.95	Indonesia
58	Asia	Plants	agroforestry	25.17	6.52932	5	23.04	9.8005	18	-0.088421	0.0235107	101	-0.95	Indonesia
58	Asia	Plants	agroforestry	36.43	10.4872	5	28.89	9.03682	18	-0.231897	0.0220098	101	-0.95	Indonesia
58	Asia	Plants	agroforestry	36.43	10.4872	5	25.97	8.41114	17	-0.338451	0.0227444	101	-0.95	Indonesia
58	Asia	Plants	agroforestry	31.99	8.34053	5	21.89	7.66898	17	-0.379393	0.0208153	101	-0.95	Indonesia
58	Asia	Plants	agroforestry	36.43	10.4872	5	19.94	6.12	9	-0.602665	0.0270407	101	-0.95	Indonesia
58	Asia	Plants	agroforestry	50.87	10.7108	5	26.32	5.58	9	-0.658944	0.0138605	101	-0.95	Indonesia
58	Asia	Plants	agroforestry	31.99	8.34053	5	3.01	2.94	9	-2.36348	0.119599	101	-0.95	Indonesia
58	Asia	Plants	agroforestry	25.17	6.52932	5	16.04	1.59	9	-0.450567	0.0145504	101	-0.95	Indonesia
59	Asia	Amphibians	plantation non-timber	5	2.695	6	4.2	3.114	3	-0.174353	0.231659	116.55	6.07	Malaysia
59	Asia	Amphibians	plantation non-timber	4.5	1.225	6	2	0.865	3	-0.81093	0.0747029	116.55	6.07	Malaysia
59	Asia	Amphibians	plantation non-timber	0.9	0.49	6	0.3	0.6	3	-1.09861	1.38274	116.55	6.07	Malaysia
60	Central America	Arthropods	plantation	145	25.4558	2	63	19.799	2	-0.833599	0.0647929	-84.16	10.68	Costa Rica
60	Central America	Arthropods	plantation	85.5	12.0208	2	34	14.1421	2	-0.922156	0.0963886	-84.16	10.68	Costa Rica
60	Central America	Arthropods	selective logging	145	25.4558	2	165	42.4264	2	0.129212	0.0484681	-84.166	10.683	Costa Rica
61	Europe	Plants	retention	13.2	3.5	8	18.6	5.7	8	0.342945	0.0205272	14.83	61.3	Sweden
61	Europe	Plants	retention	21.1	3.8	8	24	5	8	0.128781	0.00947961	14.83	61.3	Sweden
61	Europe	Plants	retention	18.4	3	8	29.4	3.7	8	0.468644	0.00530269	14.83	61.3	Sweden
61	Europe	Plants	retention	17.5	5	10	14	2.6	10	-0.223144	0.0116122	14.83	61.3	Sweden
61	Europe	Plants	retention	26	4.6	8	27.9	2.2	8	0.0705302	0.00468995	14.83	61.3	Sweden
61	Europe	Plants	retention	23.8	10	5	26.3	1.5	6	0.0998834	0.0358504	14.83	61.3	Sweden
62	Europe	Plants	retention	52.3	10.4	6	54.7	21	7	0.0448673	0.0276459	12.57	55.72	Denmark
63	Asia	Plants	agroforestry	55.8	5.5	4	20.8	7.8	4	-0.986821	0.0375851	120.13	-1.2	Indonesia
63	Asia	Plants	agroforestry	55.8	5.5	4	19	7.5	4	-1.07733	0.0413831	120.13	-1.2	Indonesia
63	Asia	Plants	agroforestry	55.8	5.5	4	9	4.5	4	-1.82455	0.0649288	120.13	-1.2	Indonesia
63	Asia	Plants	selective logging	55.8	5.5	4	48.3	4	4	-0.144342	0.00414344	120.13	-1.2	Indonesia
64	Australia	Arthropods	plantation	10	5.37587	10	13.5	5.14296	5	0.300105	0.0579261	145.75	-17.5	Australia
64	Australia	Arthropods	plantation	19	6.4	10	11	3.3541	5	-0.546544	0.0299413	145.75	-17.5	Australia
64	Australia	Arthropods	plantation	19	6.4	10	11.2	2.3	5	-0.528525	0.0197806	145.75	-17.5	Australia
64	Australia	Arthropods	plantation	10	5.37587	10	11.2	2.23607	5	0.113329	0.0368719	145.75	-17.5	Australia
65	Africa	Plants	agroforestry	26	14	10	15	13	9	-0.550046	0.112451	38.6	-5	Tanzania
65	Africa	Plants	agroforestry	28	3.79473	10	18	8	9	-0.441833	0.0237846	38.6	-5	Tanzania
65	Africa	Plants	agroforestry	40	7	10	26	3	9	-0.430783	0.00454179	38.6	-5	Tanzania
65	Africa	Plants	agroforestry	5.4	2.5	10	2.2	1	9	-0.897942	0.0443903	38.6	-5	Tanzania
66	North America	Plants	retention	15.15	7.35	60	13.36	6.85	132	-0.125735	0.00591438	-123	45	USA
66	North America	Plants	retention	15.93	7.51	192	18.01	6.58	192	0.122723	0.00185279	-123	45	USA
66	North America	Plants	retention	15.93	7.51	192	14.54	6.23	191	-0.0913007	0.00211877	-123	45	USA
66	North America	Plants	retention	16.46	5	149	13.71	4.17	72	-0.182808	0.00190418	-123	45	USA
67	North America	Birds	plantation	12	4.14578	11	6.56	3.4641	12	-0.603916	0.0340884	-95	45	USA
67	North America	Birds	plantation	10.9	3.84728	11	5.6	2.42487	12	-0.665996	0.0269506	-95	45	USA
68	South America	Plants	agroforestry	14	5	6	9	5	6	-0.441833	0.0726988	-80.03	0.65	Ecuador
68	South America	Plants	agroforestry	29	13	6	15	4	6	-0.659246	0.0453437	-80.03	0.65	Ecuador
69	North America	Birds	clear-cut	29	1.25689	4	8	1.25689	4	-1.28785	0.00664065	-80	33	USA
69	North America	Birds	clear-cut	25	1.88534	4	9.3	1.25689	4	-0.988861	0.00598818	-80	33	USA
69	North America	Birds	retention	29	1.25689	4	25	1.57112	4	-0.14842	0.00145698	-80	33	USA
69	North America	Birds	retention	25	1.88534	4	15	1.25689	4	-0.510826	0.00317712	-80	33	USA
70	Central America	Birds	agroforestry	23.86	3.49239	7	24.14	5.58254	7	0.0116668	0.0107006	-82.92	9.42	Costa Rica
70	Central America	Birds	agroforestry	23.86	3.49239	7	22.21	5.23832	14	-0.0716608	0.00703397	-82.92	9.42	Costa Rica
70	Central America	Birds	agroforestry	16.57	3.25427	7	13.14	4.73589	7	-0.231933	0.0240675	-82.92	9.42	Costa Rica
70	Central America	Birds	agroforestry	16.57	3.25427	7	13.14	3.47974	14	-0.231933	0.0105195	-82.92	9.42	Costa Rica
70	Central America	Mammals	agroforestry	12.57	2.30202	7	14.43	2.83095	7	0.137996	0.0102896	-82.92	9.42	Costa Rica
70	Central America	Mammals	agroforestry	12.57	2.30202	7	15.21	1.94566	14	0.19064	0.00596008	-82.92	9.42	Costa Rica
70	Central America	Mammals	agroforestry	1.57	1.26996	7	3.57	0.793725	7	0.82149	0.100534	-82.92	9.42	Costa Rica
70	Central America	Mammals	agroforestry	1.57	1.26996	7	2.64	0.748331	14	0.519703	0.0992116	-82.92	9.42	Costa Rica
70	Central America	Plants	agroforestry	43	3.46593	7	8.57	6.11169	7	-1.61293	0.0735826	-82.92	9.42	Costa Rica
70	Central America	Plants	agroforestry	43	3.46593	7	7.43	3.29266	14	-1.75567	0.0149559	-82.92	9.42	Costa Rica
70	Central America	Birds	plantation non-timber	23.86	3.49239	7	6.71	2.3018	7	-1.2686	0.0198716	-82.92	9.42	Costa Rica
70	Central America	Birds	plantation non-timber	16.57	3.25427	7	1.43	0.52915	7	-2.44992	0.025071	-82.92	9.42	Costa Rica
70	Central America	Mammals	plantation non-timber	12.57	2.30202	7	10	2.93678	7	-0.228728	0.0171123	-82.92	9.42	Costa Rica
70	Central America	Mammals	plantation non-timber	1.57	1.26996	7	2	0.820183	7	0.242072	0.117497	-82.92	9.42	Costa Rica
70	Central America	Plants	plantation non-timber	43	3.46593	7	0.86	2.27535	7	-3.91202	1.00093	-82.92	9.42	Costa Rica
71	Central America	Arthropods	agroforestry	29	2.82843	8	22	6	36	-0.276253	0.00325518	-82.92	9.42	Costa Rica
71	Central America	Arthropods	agroforestry	29	2.82843	8	23	5.2915	7	-0.231802	0.0087505	-82.92	9.42	Costa Rica
71	Central America	Mammals	agroforestry	7.2	5.65685	8	4.6	5.82065	7	-0.448025	0.305894	-82.92	9.42	Costa Rica
71	Central America	Mammals	agroforestry	7.2	5.65685	8	3.75	1.8	36	-0.652325	0.0835605	-82.92	9.42	Costa Rica
71	Central America	Plants	agroforestry	41.38	5.60029	8	8.57	6.08523	7	-1.57453	0.0743163	-82.92	9.42	Costa Rica
71	Central America	Plants	agroforestry	41.38	5.60029	8	6	3.6	36	-1.93104	0.0122895	-82.92	9.42	Costa Rica
71	Central America	Arthropods	plantation non-timber	29	2.82843	8	15	2.82843	8	-0.659246	0.00563351	-82.92	9.42	Costa Rica
71	Central America	Mammals	plantation non-timber	7.2	5.65685	8	2.1	0.848528	8	-1.23214	0.0975687	-82.92	9.42	Costa Rica
71	Central America	Plants	plantation non-timber	41.38	5.60029	8	2.06	4.04465	8	-3.00009	0.484168	-82.92	9.42	Costa Rica
72	Asia	Arthropods	agroforestry	1.8	0.67082	20	1.6	0.67082	20	-0.117783	0.0157335	117.75	5.75	Malaysia
72	Asia	Arthropods	plantation non-timber	2.75	0.67082	20	2	0.67082	20	-0.318454	0.00860021	117.75	5.75	Malaysia
72	Asia	Arthropods	selective logging	2.75	0.67082	20	2.9	0.67082	20	0.0531098	0.00565059	117.8	4.97	Malaysia
73	South America	Arthropods	plantation fuel	96.88	68.4307	5	108.74	80.8826	5	0.115487	0.210437	-52.5	-0.975	Brazil
73	South America	Arthropods	plantation fuel	28.4	14.0996	5	39.6	19.3727	5	0.33244	0.0971608	-52.5	-0.975	Brazil
73	South America	Arthropods	plantation fuel	29	8.20488	5	22.98	18.7737	5	-0.232672	0.149494	-52.5	-0.975	Brazil
73	South America	Arthropods	plantation fuel	1.78	1.35904	5	13.98	18.7389	5	2.06101	0.475928	-52.5	-0.975	Brazil
73	South America	Arthropods	plantation fuel	1.2	0.83666	5	7.8	9.52365	5	1.8718	0.395381	-52.5	-0.975	Brazil
73	South America	Arthropods	plantation fuel	19.2	4.86826	5	12.4	7.70065	5	-0.437214	0.0899913	-52.5	-0.975	Brazil
74	Central America	Plants	plantation non-timber	35.79	6.55572	4	27.3111	11.0355	9	-0.270375	0.0265289	-96	19	Mexico
74	Central America	Plants	plantation non-timber	47.1833	1.01869	4	35.3152	3.51806	9	-0.289728	0.00121919	-96	19	Mexico
75	Asia	Arthropods	agroforestry	1.54	0.27	3	4.45	0.6	4	1.06112	0.0147911	120	-1.506	Indonesia
75	Asia	Arthropods	agroforestry	1.54	0.27	3	4.26	0.53	4	1.01749	0.0141159	120	-1.506	Indonesia
75	Asia	Arthropods	agroforestry	1.54	0.27	3	4.85	0.49	4	1.1472	0.0127981	120	-1.506	Indonesia
76	Africa	Birds	plantation	52.688	11.2443	5	42.356	11.0258	5	-0.218278	0.0226616	-2	6	Ghana
76	Africa	Birds	plantation	52.984	10.7473	5	39.326	6.70813	5	-0.298104	0.0140481	-2	6	Ghana
76	Africa	Birds	plantation	59.974	14.0238	5	42.726	6.1457	5	-0.339104	0.0150734	-2	6	Ghana
77	South America	Arthropods	plantation non-timber	7	0.6	7	5.5	0.5	3	-0.241162	0.00380438	-75.36	-11.1	Peru
77	South America	Arthropods	plantation non-timber	1.31	0.07	7	1.43	0.38	3	0.0876473	0.0239461	-75.36	-11.1	Peru
77	South America	Arthropods	plantation non-timber	7.6	0.4	7	4.6	0.1	3	-0.502092	0.000553256	-75.36	-11.1	Peru
77	South America	Arthropods	plantation non-timber	0.86	0.09	7	0.55	0.05	3	-0.447014	0.00431937	-75.36	-11.1	Peru
78	Central America	Arthropods	plantation non-timber	40.17	6.26725	3	58.2192	7.57627	6	0.371095	0.0109364	-82.93	8.816	Costa Rica
78	Central America	Arthropods	plantation non-timber	40.17	6.26725	3	43.5362	7.41461	6	0.0804723	0.0129481	-82.93	8.816	Costa Rica
79	Africa	Plants	plantation non-timber	3.7	3.53695	139	2.8	3.1749	112	-0.278713	0.0180537	38	9	Ethiopia
79	Africa	Plants	plantation non-timber	3.7	3.53695	139	1.5	1.87617	88	-0.902868	0.0243519	38	9	Ethiopia
80	South America	Arthropods	plantation fuel	30.6	3.43511	5	31.8	6.22093	5	0.0384663	0.0101744	-52	-1	Brazil
81	Africa	Plants	plantation fuel	91.12	39.018	15	76.17	52.7896	13	-0.17921	0.0491715	36.45	7.45	Ethiopia
81	Africa	Plants	plantation fuel	36.19	36.6648	15	23.92	47.4894	13	-0.414068	0.371627	36.45	7.45	Ethiopia
81	Africa	Plants	plantation fuel	15.13	18.4462	15	10.05	28.6915	13	-0.409107	0.726043	36.45	7.45	Ethiopia
81	Africa	Plants	plantation fuel	28.76	34.3874	15	14.89	26.0061	13	-0.658296	0.329957	36.45	7.45	Ethiopia
81	Africa	Plants	plantation fuel	88.35	53.0614	15	62.24	24.6634	13	-0.350308	0.0361254	36.45	7.45	Ethiopia
81	Africa	Plants	plantation fuel	30.15	15.4098	15	28.32	24.4514	13	-0.0626167	0.0747579	36.45	7.45	Ethiopia
81	Africa	Plants	plantation fuel	17.16	20.7995	15	10.45	22.826	13	-0.495979	0.46496	36.45	7.45	Ethiopia
81	Africa	Plants	plantation fuel	34.08	30.2124	15	25.62	15.8298	13	-0.285337	0.0817601	36.45	7.45	Ethiopia
81	Africa	Plants	plantation fuel	8.43	11.3866	15	5.19	10.6003	13	-0.485063	0.442522	36.45	7.45	Ethiopia
81	Africa	Plants	plantation fuel	8.84	9.48881	15	3.1	7.63223	13	-1.04788	0.54308	36.45	7.45	Ethiopia
81	Africa	Plants	plantation fuel	5.01	6.83194	15	0.42	2.96809	13	-2.47894	3.96557	36.45	7.45	Ethiopia
82	Asia	Plants	Reduced impact logging	82.5	18.6	4	79.5	20.6	4	-0.0370413	0.0294932	117.4	5.4	Malaysia
82	Asia	Plants	selective logging	82.5	18.6	4	39.3	11.072	3	-0.741574	0.0391648	117.4	5.4	Malaysia
83	North America	Plants	clear-cut	26.6	6.24	12	37.9	10.61	11	0.35404	0.0117105	-86	39	USA
83	North America	Plants	clear-cut	27	6.58	12	28.4	5.94	8	0.0505523	0.0104175	-86	39	USA
83	North America	Plants	Selection system	27	6.58	12	35	11.31	2	0.259511	0.0571599	-86	39	USA
83	North America	Plants	Selection system	26.6	6.24	12	40.1	8.71	21	0.410465	0.00683251	-86	39	USA
83	North America	Plants	Selection system	27	6.58	12	33.3	7.75	15	0.209721	0.00856026	-86	39	USA
83	North America	Plants	Selection system	27	6.58	12	21.9	7.14	7	-0.20935	0.0201341	-86	39	USA
83	North America	Plants	Selection system	27	6.58	12	22.9	6.49	13	-0.1647	0.0111277	-86	39	USA
83	North America	Plants	Selection system	26.6	6.24	12	29.5	6.13	13	0.103479	0.0079074	-86	39	USA
83	North America	Plants	Selection system	26.6	6.24	12	42.9	6.09	7	0.477961	0.00746477	-86	39	USA
83	North America	Plants	Selection system	26.6	6.24	12	30.4	3.98	11	0.133531	0.00614411	-86	39	USA
83	North America	Plants	Selection system	26.6	6.24	12	40.1	8.70689	21	0.410465	0.00683091	-86	39	USA
83	North America	Plants	Selection system	27	6.58	12	33.3	7.74597	15	0.209721	0.0085565	-86	39	USA
83	North America	Plants	Selection system	27	6.58	12	22.9	6.48999	13	-0.1647	0.0111277	-86	39	USA
83	North America	Plants	Selection system	26.6	6.24	12	29.5	6.12944	13	0.103479	0.00790679	-86	39	USA
84	Asia	Birds	selective logging	4.39	3.01	27	7.84	2.77	19	0.57991	0.0239818	120	-10	Indonesia
84	Asia	Birds	selective logging	4.39	3.01	27	4.77	2.75	31	0.0830171	0.0281334	120	-10	Indonesia
84	Asia	Birds	selective logging	4.39	3.01	27	4.17	2.61	29	-0.0514132	0.0309203	120	-10	Indonesia
85	Europe	Fungi	clear-cut	12.5	5.19615	12	10	5.19615	12	-0.223144	0.0369	27	62	Finland
85	Europe	Fungi	clear-cut	14.7	6.9282	12	12.5	3.4641	12	-0.162119	0.0249108	27	62	Finland
85	Europe	Fungi	clear-cut	11	4.50333	12	6	1.73205	12	-0.606136	0.0209114	27	62	Finland
85	Europe	Fungi	clear-cut	13	10.3923	12	12	1.38564	12	-0.0800427	0.0543655	27	62	Finland
85	Europe	Fungi	clear-cut	9	3.4641	12	5	1.38564	12	-0.587787	0.0187457	27	62	Finland
85	Europe	Fungi	clear-cut	15.1	8.31384	12	7	0.69282	12	-0.768785	0.0260784	27	62	Finland
86	Australia	Birds	plantation	55	6.9282	3	31	12.2474	6	-0.573346	0.0313038	153	-27.28	Australia
86	Australia	Birds	plantation	55	6.9282	3	18	5.19615	3	-1.11696	0.033067	153	-27.28	Australia
86	Australia	Birds	plantation	16.5	9.48683	10	2.5	2.23607	5	-1.88707	0.193058	153	-27.28	Australia
86	Australia	Birds	plantation	16.5	9.48683	10	3	2.23607	5	-1.70475	0.144169	153	-27.28	Australia
86	Australia	Birds	plantation fuel	55	6.9282	3	5	8.48528	2	-2.3979	1.44529	153	-27.28	Australia
86	Australia	Birds	plantation fuel	55	6.9282	3	12	0.866025	3	-1.52243	0.00702537	153	-27.28	Australia
87	North America	Plants	Selection system	24.4	4.89	3	26.27	6.82	3	0.0738445	0.0358541	-90	46	USA
87	North America	Plants	Selection system	24.4	4.89	3	25.67	3.32	3	0.0507399	0.0189638	-90	46	USA
87	North America	Plants	Selection system	24.4	4.89	3	26.13	3	3	0.0685009	0.0177819	-90	46	USA
87	North America	Plants	Selection system	24.4	4.89	3	28.93	0.5	3	0.170296	0.0134876	-90	46	USA
88	Asia	Plants	agroforestry	96.0333	22.363	3	55.575	50.7012	4	-0.546962	0.226149	120	-1.506	Indonesia
88	Asia	Plants	agroforestry	109.767	29.9094	3	50.825	37.4073	4	-0.769969	0.160174	120	-1.506	Indonesia
88	Asia	Plants	agroforestry	126.633	41.9735	3	81.3	27.9751	4	-0.44315	0.0662219	120	-1.506	Indonesia
88	Asia	Plants	agroforestry	122.7	42.4216	3	66.05	23.9431	4	-0.61933	0.0726954	120	-1.506	Indonesia
88	Asia	Plants	agroforestry	96.0333	22.363	3	1.55	2.19203	2	-4.12644	1.01808	120	-1.506	Indonesia
88	Asia	Plants	agroforestry	109.767	29.9094	3	1.45	2.05061	2	-4.32679	1.02475	120	-1.506	Indonesia
88	Asia	Plants	agroforestry	126.633	41.9735	3	1.45	2.05061	2	-4.46973	1.03662	120	-1.506	Indonesia
88	Asia	Plants	agroforestry	122.7	42.4216	3	1.4	1.9799	2	-4.47327	1.03984	120	-1.506	Indonesia
88	Asia	Plants	slash-and-burn	109.767	29.9094	3	45.1	23.1	3	-0.889475	0.112197	120	-1.506	Indonesia
88	Asia	Plants	slash-and-burn	126.633	41.9735	3	20.87	13.23	3	-1.80298	0.170575	120	-1.506	Indonesia
88	Asia	Plants	slash-and-burn	122.7	42.4216	3	21.97	7.75	3	-1.72006	0.0813224	120	-1.506	Indonesia
88	Asia	Plants	slash-and-burn	96.0333	22.363	3	26	4	3	-1.3066	0.0259652	120	-1.506	Indonesia
89	Asia	Arthropods	agroforestry	8.45	52.528	4	14.42	84.7896	4	0.53445	18.3043	120	-1.506	Indonesia
89	Asia	Arthropods	agroforestry	8.45	52.528	4	22.99	50.8204	3	1.00089	11.2895	120	-1.506	Indonesia
89	Asia	Arthropods	agroforestry	8.5	9.8	4	8	23.52	4	-0.0606246	2.49322	120	-1.506	Indonesia
89	Asia	Arthropods	agroforestry	8.46	13.8768	4	9.5	21.56	4	0.115943	1.96026	120	-1.506	Indonesia
89	Asia	Arthropods	agroforestry	3.97	3.9592	4	7.96	15.7976	4	0.695663	1.23332	120	-1.506	Indonesia
89	Asia	Arthropods	agroforestry	1.44	2.0776	4	7.5	13.6808	4	1.65026	1.35224	120	-1.506	Indonesia
89	Asia	Arthropods	agroforestry	1.44	2.0776	4	8.51	13.6808	4	1.7766	1.16651	120	-1.506	Indonesia
89	Asia	Arthropods	agroforestry	8.45	52.528	4	26.06	12.2304	4	1.12624	9.71576	120	-1.506	Indonesia
89	Asia	Arthropods	agroforestry	1.44	2.0776	4	7.01	10.1505	3	1.58269	1.21931	120	-1.506	Indonesia
89	Asia	Arthropods	agroforestry	8.5	9.8	4	11.5	9.8	4	0.302281	0.513868	120	-1.506	Indonesia
89	Asia	Arthropods	agroforestry	8.46	13.8768	4	12.48	9.6824	4	0.388778	0.823112	120	-1.506	Indonesia
89	Asia	Arthropods	agroforestry	3.97	3.9592	4	9.99	7.8792	4	0.922818	0.404157	120	-1.506	Indonesia
89	Asia	Arthropods	agroforestry	2	3.9592	4	2	7.84	4	0	4.8213	120	-1.506	Indonesia
89	Asia	Arthropods	agroforestry	8.5	9.8	4	8	6.78964	3	-0.0606246	0.572418	120	-1.506	Indonesia
89	Asia	Arthropods	agroforestry	2	3.9592	4	3.49	5.9192	4	0.556755	1.69885	120	-1.506	Indonesia
89	Asia	Arthropods	agroforestry	12	7.84	4	11.5	5.09223	3	-0.0425596	0.172069	120	-1.506	Indonesia
89	Asia	Arthropods	agroforestry	3.97	3.9592	4	8.98	3.42877	3	0.816234	0.297238	120	-1.506	Indonesia
89	Asia	Arthropods	agroforestry	8.46	13.8768	4	12	3.36087	3	0.349557	0.69878	120	-1.506	Indonesia
89	Asia	Arthropods	agroforestry	12	7.84	4	9.5	1.96	4	-0.233615	0.117353	120	-1.506	Indonesia
89	Asia	Arthropods	agroforestry	12	7.84	4	9.5	1.96	4	-0.233615	0.117353	120	-1.506	Indonesia
89	Asia	Arthropods	agroforestry	2	3.9592	4	4.5	1.66346	3	0.81093	1.02525	120	-1.506	Indonesia
89	Asia	Birds	agroforestry	41.5	13.72	4	33.5	60.76	4	-0.214148	0.84973	120	-1.506	Indonesia
89	Asia	Birds	agroforestry	41.5	13.72	4	22.5	25.088	4	-0.612178	0.338143	120	-1.506	Indonesia
89	Asia	Birds	agroforestry	41.5	13.72	4	37	17.3136	3	-0.114776	0.100312	120	-1.506	Indonesia
89	Asia	Plants	agroforestry	55.3	18.816	4	15.9	54.6566	3	-1.24645	3.96779	120	-1.506	Indonesia
89	Asia	Plants	agroforestry	55.3	18.816	4	23.3	29.4	4	-0.86432	0.426979	120	-1.506	Indonesia
89	Asia	Plants	agroforestry	15.9	36.064	4	32.6	29.1954	3	0.717993	1.5535	120	-1.506	Indonesia
89	Asia	Plants	agroforestry	15.9	36.064	4	37.5	25.088	4	0.858022	1.39805	120	-1.506	Indonesia
89	Asia	Plants	agroforestry	9.48	21.6384	4	5.97	23.5984	4	-0.462437	5.20871	120	-1.506	Indonesia
89	Asia	Plants	agroforestry	55.3	18.816	4	9.6	22.344	4	-1.75101	1.38326	120	-1.506	Indonesia
89	Asia	Plants	agroforestry	9.48	21.6384	4	8.51	21.5208	4	-0.107942	2.9013	120	-1.506	Indonesia
89	Asia	Plants	agroforestry	6.5	17.64	4	6	20.3689	3	-0.0800427	5.68284	120	-1.506	Indonesia
89	Asia	Plants	agroforestry	9.48	21.6384	4	12.99	20.2671	3	0.314996	2.1139	120	-1.506	Indonesia
89	Asia	Plants	agroforestry	6.5	17.64	4	5	15.68	4	-0.262364	4.29986	120	-1.506	Indonesia
89	Asia	Plants	agroforestry	15.9	36.064	4	36.5	13.72	4	0.830993	1.32148	120	-1.506	Indonesia
89	Asia	Plants	agroforestry	6.5	17.64	4	3	7.84	4	-0.77319	3.54862	120	-1.506	Indonesia
90	Asia	Birds	selective logging	4.69	0.03	49	3.09	0.03	49	-0.417261	2.75869e-06	51.5	36.6	Iran
90	Asia	Plants	selective logging	3.62	1.24	49	3.92	1.84	49	0.0796176	0.00689101	51.5	36.6	Iran
91	North America	Birds	clear-cut	12.4	2.9093	10	14.1	5.02802	10	0.128478	0.0182208	-71.2	44.4	USA
91	North America	Birds	retention	12.4	2.9093	10	19.3	3.75659	20	0.442409	0.00739896	-71.2	44.4	USA
92	Central America	Birds	agroforestry	55.42	50.2185	6	51.97	81.809	6	-0.0642739	0.549845	-85.83	13.66	Nicaragua
92	Central America	Birds	agroforestry	8.16	12.8667	6	13.13	40.7605	6	0.475656	2.02058	-85.83	13.66	Nicaragua
92	Central America	Mammals	agroforestry	18.51	14.9347	7	12.74	48.0193	7	-0.373564	2.12253	-85.83	13.66	Nicaragua
93	South America	Plants	slash-and-burn	84	14.101	30.8	31	8.27412	13	-0.99683	0.00639489	-79.02	-0.42	Ecuador
94	North America	Plants	clear-cut	19.63	4.39	16	23.63	4.46	16	0.185458	0.00535235	-119	51	Canada
95	Africa	Arthropods	plantation	54.5	9.4	4	40	12	4	-0.309321	0.0299371	2.125	6.955	Benin
95	Africa	Arthropods	plantation	54.5	9.4	4	67	4	4	0.206492	0.00832815	2.125	6.955	Benin
95	Africa	Arthropods	plantation fuel	54.5	9.4	4	43	12	4	-0.237001	0.0269071	2.125	6.955	Benin
96	Asia	Birds	selective logging	14	1.52753	2	12	0.894427	5	-0.154151	0.00706349	110.25	-0.9166	Indonesia
97	North America	Birds	clear-cut	9.55	2.37588	8	5	1.92333	8	-0.647103	0.0262326	-125	55	Canada
97	North America	Birds	clear-cut	10.38	2.26274	8	6.38	1.41421	8	-0.486713	0.0120818	-125	55	Canada
97	North America	Birds	clear-cut	11.7	1.72534	8	7.63	1.21622	8	-0.427501	0.00589429	-125	55	Canada
97	North America	Birds	clear-cut	9.55	2.37588	8	4.9	0.933381	8	-0.667306	0.0122722	-125	55	Canada
97	North America	Birds	clear-cut	10.38	2.26274	8	4.58	0.763675	8	-0.818182	0.00941532	-125	55	Canada
97	North America	Birds	clear-cut	11.7	1.72534	8	5.73	0.537401	8	-0.713873	0.00381775	-125	55	Canada
97	North America	Birds	retention	10.38	2.26274	8	11.95	2.31931	8	0.14085	0.0106486	-125	55	Canada
97	North America	Birds	retention	9.55	2.37588	8	10.78	2.29103	8	0.121151	0.0133825	-125	55	Canada
97	North America	Birds	retention	11.7	1.72534	8	11.25	2.00818	8	-0.0392207	0.00670125	-125	55	Canada
97	North America	Birds	retention	11.7	1.72534	8	11.41	1.32936	8	-0.0250987	0.00441502	-125	55	Canada
97	North America	Birds	retention	10.38	2.26274	8	10.16	1.27279	8	-0.0214224	0.00790171	-125	55	Canada
97	North America	Birds	retention	9.55	2.37588	8	10.7	1.18794	8	0.113703	0.00927738	-125	55	Canada
98	North America	Fungi	clear-cut	11.3	4.64758	15	4.6	1.54919	15	-0.898746	0.0188387	-118.2	56.44	Canada
98	North America	Fungi	retention	11.3	4.64758	15	10	6.97137	15	-0.122218	0.0436773	-118.2	56.44	Canada
98	North America	Fungi	retention	11.3	4.64758	15	5.2	6.58407	15	-0.776144	0.118156	-118.2	56.44	Canada
98	North America	Fungi	retention	11.3	4.64758	15	11.5	5.03488	15	0.0175443	0.0240561	-118.2	56.44	Canada
98	North America	Fungi	retention	11.3	4.64758	15	7	4.26028	15	-0.478893	0.0359712	-118.2	56.44	Canada
98	North America	Fungi	retention	11.3	4.64758	15	5.5	3.09839	15	-0.720055	0.0324343	-118.2	56.44	Canada
98	North America	Fungi	retention	11.3	4.64758	15	11.3	1.1619	15	0	0.0119821	-118.2	56.44	Canada
99	North America	Birds	clear-cut	13.1	2.01277	3	4.1	1	3	-1.16163	0.0276986	86.1	35	USA
99	North America	Birds	retention	13.1	2.01277	3	17.1	1.5	3	0.266466	0.010434	86.1	35	USA
99	North America	Birds	retention	13.1	2.01277	3	15.1	1.3	3	0.142083	0.0103397	86.1	35	USA
99	North America	Birds	retention	13.1	2.01277	3	17	1	3	0.260601	0.0090225	86.1	35	USA
100	Central America	Arthropods	Reduced impact logging	36	1.41421	2	38.5	4.94975	2	0.0671393	0.00903607	-88.42	17.36	Belize
101	North America	Arthropods	clear-cut	22.5	3.525	2	20.5	9.165	2	-0.0930904	0.112209	-118.35	56.75	Canada
101	North America	Arthropods	clear-cut	13.5	0.705	2	14	2.82	2	0.0363676	0.0216503	-118.35	56.75	Canada
102	Asia	Arthropods	plantation non-timber	1.42	1.77482	35	1.1	0.918559	37.5	-0.255347	0.063229	103	2	Malaysia
102	Asia	Arthropods	plantation non-timber	0.7	0.53066	44	1.1	0.918559	37.5	0.451985	0.0316563	103	2	Malaysia
102	Asia	Arthropods	plantation non-timber	0.4	0.279886	12.24	1.1	0.918559	37.5	1.0116	0.058595	103	1.2	Singapore
103	North America	Plants	clear-cut	14.35	7.21	19	33.95	9.09	19	0.861139	0.0170596	-124	40	USA
104	Europe	Arthropods	plantation	9.7	2.2	18	3.4	2	18	-1.04835	0.0220812	19	47.5	Hungary
104	Europe	Arthropods	plantation	9.7	2.2	18	7.3	1.2	18	-0.284252	0.004359	19	47.5	Hungary
105	Europe	Arthropods	plantation	14.3	1.6	10	8.1	1.3	10	-0.568395	0.00382772	20.37	48.05	Hungary
105	Europe	Arthropods	plantation	14.3	1.6	10	8.6	1	10	-0.508497	0.00260398	20.37	48.05	Hungary
105	Europe	Arthropods	plantation	14.3	1.6	10	8.2	0.9	10	-0.556125	0.00245654	20.37	48.05	Hungary
106	Central America	Plants	slash-and-burn	13.7	5.882	3	3	2.076	3	-1.51878	0.221066	-66.08	18.02	Puerto Rico
107	South America	Birds	plantation fuel	2.6	1.8	273	0.36	0.7	25	-1.97716	0.15299	-39.92	-19.17	Brazil
108	Central America	Arthropods	agroforestry	31.5	6.36396	2	10.3333	0.57735	3	-1.11461	0.0214487	-92.4	16.41	Mexico
109	South America	Arthropods	slash-and-burn	76	14.6969	6	66	24	4	-0.141079	0.0392905	-49.83	-5.27	Brazil
109	South America	Arthropods	slash-and-burn	76	14.6969	6	30	6.7082	5	-0.929536	0.0162327	-49.83	-5.27	Brazil
110	Asia	Plants	slash-and-burn	5.41948	1.45664	6	3.28708	1.76669	3	-0.5	0.10833	114	4	Malaysia
110	Asia	Plants	slash-and-burn	5.41948	1.45664	6	0.740818	0.01	3	-1.99	0.0121011	114	4	Malaysia
111	North America	Plants	clear-cut	13.9	2.96	15	10.1	1.94	15	-0.319353	0.0054828	-82	36	USA
112	Europe	Arthropods	plantation	14.8	2.8	4	15.5	2.8	4	0.0462128	0.0171063	-25.1	37	Portugal
112	Europe	Arthropods	plantation	15.8	1.8	4	14	2.2	4	-0.120953	0.00941814	-25.1	37	Portugal
112	Europe	Arthropods	plantation	10	1.4	4	5.3	1.6	4	-0.634878	0.0276839	-25.1	37	Portugal
113	North America	Plants	clear-cut	8.44	1.8	9	9.93	4.76	5	0.162578	0.0510101	-63	45	Canada
113	North America	Plants	clear-cut	7.11	2.25	9	4.53	1.49817	5	-0.45078	0.0330024	-63	45	Canada
114	South America	Birds	plantation fuel	54	7.15523	9	19	8	9	-1.04455	0.0216492	-55	-2.5	Brazil
114	South America	Birds	plantation fuel	51	10	9	4.5	1.30095	9	-2.42775	0.0135584	-47.3	-3	Brazil
114	South America	Birds	selective logging	54	7.15523	9	52	26.3134	44	-0.0377403	0.00777043	-55	-2.5	Brazil
114	South America	Birds	selective logging	51	10	9	50	13	44	-0.0198026	0.00580822	-47.3	-3	Brazil
114	South America	Birds	selective logging	51	8	17	46	10	25	-0.103184	0.00333777	-47.3	-3	Brazil
114	South America	Birds	selective logging	51	8	17	47	10	25	-0.081678	0.00325818	-55	-2.5	Brazil
114	South America	Birds	slash-and-burn	51	8	17	25	19.4819	4	-0.71295	0.153265	-55	-2.5	Brazil
114	South America	Birds	slash-and-burn	51	8	17	16	15.0827	4	-1.15924	0.223605	-47.3	-3	Brazil
114	South America	Birds	slash-and-burn	54	7.15523	9	39	5.98071	8	-0.325422	0.00489041	-55	-2.5	Brazil
114	South America	Birds	slash-and-burn	51	10	9	14	4.1865	8	-1.29277	0.0154496	-47.3	-3	Brazil
115	Africa	Plants	selective logging	67.5	16.1	6	60.3	17.6	19	-0.112795	0.0139656	31.5	1.83	Uganda
115	Africa	Plants	selective logging	67.5	16.1	6	63.5	15.8	7	-0.0610877	0.0183263	31.5	1.83	Uganda
116	Asia	Plants	plantation fuel	35.7	9.6	7	48.1	16.1	10	0.298131	0.0215339	138	35	Japan
117	Asia	Plants	retention	45.2	13.3	5	41.8	10.2	17	-0.0782007	0.020819	137	36	Japan
117	Asia	Plants	retention	19	3.2	5	21	4.7	17	0.100083	0.00861964	137	36	Japan
118	North America	Arthropods	clear-cut	10	1	2	12.5	2.2	2	0.223144	0.020488	117.6	53.4	Canada
118	North America	Arthropods	clear-cut	10	1	2	13.5	1.6	2	0.300105	0.0120233	117.6	53.4	Canada
119	Africa	Amphibians	selective logging	5	0.564	2	5	1.974	2	0	0.0842954	-3.1	6.5	Ghana
119	Africa	Amphibians	selective logging	7	0.987	2	9	1.551	2	0.251314	0.0247899	-2.6	5.3	Ghana
119	Africa	Amphibians	selective logging	4	0.71	2	7	0.987	2	0.559616	0.0256936	-2.6	5.3	Ghana
119	Africa	Amphibians	selective logging	6	0.564	2	7	0.987	2	0.154151	0.0143585	-1.4	5.5	Ghana
119	Africa	Amphibians	selective logging	3	0.141	2	5	0.141	2	0.510826	0.00150212	-1.4	5.5	Ghana
119	Africa	Amphibians	selective logging	4	0.141	2	1	0.001	2	-1.38629	0.000621781	-3.1	6.5	Ghana
120	Europe	Plants	Selection system	9.4	1.4	38	15.7	2.7	38	0.512951	0.00136203	10.6	53.7	Germany
120	Europe	Plants	Selection system	9.4	1.4	38	12.5	2	38	0.285019	0.00125742	10.6	53.7	Germany
120	Europe	Plants	Selection system	2.1	0.7	38	2.8	1	38	0.287682	0.00628058	10.6	53.7	Germany
120	Europe	Plants	Selection system	4.8	0.6	38	4.7	1	38	-0.0210534	0.00160248	10.6	53.7	Germany
120	Europe	Plants	Selection system	2.1	0.7	38	2.8	0.8	38	0.287682	0.0050722	10.6	53.7	Germany
120	Europe	Plants	Selection system	4.8	0.6	38	5.5	0.2	38	0.136132	0.000445982	10.6	53.7	Germany
121	South America	Plants	agroforestry	11.92	6.69375	7	10.3	3.8457	6	-0.146074	0.0682834	-39.06	-15.28	Brazil
122	South America	Arthropods	agroforestry	9.91	2.12	6	16.23	3.35	6	0.493317	0.014728	-39.06	-15.28	Brazil
122	South America	Arthropods	agroforestry	10.2	2.49	6	4.66	1.52	6	-0.783372	0.0276645	-39.06	-15.28	Brazil
122	South America	Birds	agroforestry	51.55	4.31	6	73.25	6.72	6	0.351326	0.00256778	-39.06	-15.28	Brazil
122	South America	Birds	agroforestry	16.35	1.78	6	14.04	2.7	6	-0.152317	0.0081391	-39.06	-15.28	Brazil
122	South America	Mammals	agroforestry	5.4	1.37	6	15.8	2.98	6	1.07361	0.0166564	-39.06	-15.28	Brazil
122	South America	Mammals	agroforestry	0.82	0.77	6	3.7	1.75	6	1.50678	0.184245	-39.06	-15.28	Brazil
122	South America	Mammals	agroforestry	5.34	0.51	6	5.01	1.09	6	-0.0637897	0.0094093	-39.06	-15.28	Brazil
122	South America	Mammals	agroforestry	1.84	0.75	6	3.17	0.99	6	0.543966	0.0439463	-39.06	-15.28	Brazil
122	South America	Plants	agroforestry	2.31	0.83	6	7.85	2.16	6	1.22327	0.0341357	-39.06	-15.28	Brazil
122	South America	Plants	agroforestry	11.07	5.17	6	2.46	1.93	6	-1.50408	0.13894	-39.06	-15.28	Brazil
123	South America	Mammals	agroforestry	11.83	0.83	6	15.5	1.71	6	0.270201	0.00284893	-39.07	-15.27	Brazil
123	South America	Mammals	agroforestry	18.17	1.54	6	15.5	1.71	6	-0.158932	0.00322575	-39.07	-15.27	Brazil
124	South America	Amphibians	selective logging	9.23	2.63205	13	7.75	3.53553	8	-0.174766	0.0322698	-77.6	-1.07	Ecuador
125	Europe	Arthropods	plantation	6.5	0.476447	6	6.7	2.85868	6	0.0303053	0.0312365	-6.17	52.4	Ireland
125	Europe	Arthropods	plantation	15.7	3.81157	6	7	2.38223	6	-0.807751	0.0291261	-6.17	52.4	Ireland
125	Europe	Arthropods	plantation	6.5	0.476447	6	6.24	2.38223	6	-0.040822	0.0251866	-6.17	52.4	Ireland
125	Europe	Arthropods	plantation	18	3.33513	6	10.2	2.38223	6	-0.567984	0.0148128	-6.17	52.4	Ireland
125	Europe	Arthropods	plantation	15.7	3.81157	6	4.7	1.90579	6	-1.2061	0.0372265	-6.17	52.4	Ireland
125	Europe	Arthropods	plantation	3.65	0.476447	6	4.4	1.5	6	0.186877	0.0222097	-6.17	52.4	Ireland
125	Europe	Arthropods	plantation	18	3.33513	6	7.37	1.42934	6	-0.892954	0.0119905	-6.17	52.4	Ireland
125	Europe	Arthropods	plantation	6.5	0.476447	6	6.8	0.953	6	0.0451204	0.004169	-6.17	52.4	Ireland
125	Europe	Arthropods	plantation	15.7	3.81157	6	4	0.952893	6	-1.36737	0.0192817	-6.17	52.4	Ireland
125	Europe	Arthropods	plantation	3.65	0.476447	6	3.6	0.476447	6	-0.0137933	0.00575908	-6.17	52.4	Ireland
125	Europe	Arthropods	plantation	3.65	0.476447	6	4.5	0.476447	6	0.20935	0.00470815	-6.17	52.4	Ireland
125	Europe	Arthropods	plantation	18	3.33513	6	5.13	0.001	6	-1.25527	0.00572175	-6.17	52.4	Ireland
126	Asia	Birds	plantation non-timber	5.61	2.32355	120	2.58	1.65306	48	-0.776761	0.00998217	103.2	2.1	Malaysia
126	Asia	Birds	plantation non-timber	6.06	2.54485	120	2.58	1.65306	48	-0.85392	0.0100222	103.2	2.1	Malaysia
126	Asia	Birds	plantation non-timber	5.61	2.32355	120	1.64	1.24787	127	-1.22985	0.0059883	103.2	2.1	Malaysia
126	Asia	Birds	plantation non-timber	6.06	2.54485	120	1.64	1.24787	127	-1.30701	0.00602834	103.2	2.1	Malaysia
127	Central America	Birds	agroforestry	37.86	11	4	45.63	6.56	4	0.18667	0.0262711	-80.1	8.825	Panama
127	Central America	Birds	agroforestry	2.27	3.94	4	4.97	2.94	4	0.78364	0.840631	-80.1	8.825	Panama
127	Central America	Birds	plantation	37.86	11	4	4.34	3.56	4	-2.16602	0.189317	-80.1	8.825	Panama
127	Central America	Birds	plantation	2.27	3.94	4	0.49	0.7	4	-1.53313	1.26335	-80.1	8.825	Panama
128	North America	Amphibians	clear-cut	5	1.11803	5	2.5	0.3525	2	-0.693147	0.0199405	-82.53	35.61	USA
128	North America	Amphibians	clear-cut	3.7	1.07703	29	2	0.2	4	-0.615186	0.00542184	-82.53	35.61	USA
129	North America	Amphibians	clear-cut	3.7	2.45967	5	1.3	1.54919	15	-1.04597	0.18306	-81.52	35.55	USA
129	North America	Amphibians	clear-cut	4.3	0.767268	7	3.25	0.94	4	-0.27996	0.025462	-81.52	35.55	USA
130	Asia	Plants	selective logging	3.6	1.31476	153	4	1.31476	153	0.105361	0.00157788	49.5	37.1	Iran
131	Asia	Plants	agroforestry	30	10	4	80	13	4	0.980829	0.0343793	120.03	-1.42	Indonesia
131	Asia	Plants	agroforestry	72	10	4	45	13	4	-0.470004	0.0256867	120.03	-1.42	Indonesia
131	Asia	Plants	agroforestry	72	10	4	8	12	4	-2.19722	0.567323	120.03	-1.42	Indonesia
131	Asia	Plants	agroforestry	30	10	4	65	12	4	0.77319	0.0362985	120.03	-1.42	Indonesia
131	Asia	Plants	agroforestry	72	10	4	10	10	4	-1.97408	0.254823	120.03	-1.42	Indonesia
131	Asia	Plants	agroforestry	30	10	4	72	10	4	0.875469	0.0326003	120.03	-1.42	Indonesia
131	Asia	Plants	agroforestry	12	1.2	4	14	1.3	4	0.154151	0.00465561	120.03	-1.42	Indonesia
131	Asia	Plants	agroforestry	12	0.7	4	10	0.6	4	-0.182322	0.00175069	120.03	-1.42	Indonesia
131	Asia	Plants	agroforestry	12	0.7	4	8	0.45	4	-0.405465	0.00164171	120.03	-1.42	Indonesia
131	Asia	Plants	agroforestry	12	1.2	4	9	0.4	4	-0.287682	0.00299383	120.03	-1.42	Indonesia
131	Asia	Plants	agroforestry	12	0.7	4	5	0.4	4	-0.875469	0.00245069	120.03	-1.42	Indonesia
131	Asia	Plants	agroforestry	12	1.2	4	5	0.3	4	-0.875469	0.0034	120.03	-1.42	Indonesia
131	Asia	Plants	selective logging	72	10	4	85	14	4	0.165985	0.0116045	120.03	-1.42	Indonesia
131	Asia	Plants	selective logging	30	10	4	28	10	4	-0.0689929	0.0596655	120.03	-1.42	Indonesia
131	Asia	Plants	selective logging	12	1.2	4	13	0.8	4	0.0800427	0.00344675	120.03	-1.42	Indonesia
131	Asia	Plants	selective logging	12	0.7	4	6	0.5	4	-0.693147	0.00258681	120.03	-1.42	Indonesia
132	Asia	Birds	slash-and-burn	24.9	2.3829	2	15.1	1.7202	2	-0.500173	0.0110681	92.33	23.5	India
132	Asia	Birds	slash-and-burn	24.9	2.3829	2	13.1	1.551	2	-0.642256	0.011588	92.33	23.5	India
132	Asia	Birds	slash-and-burn	24.9	2.3829	2	3.3	0.5358	2	-2.02095	0.0177601	92.33	23.5	India
133	Asia	Birds	agroforestry	28.6	2.56638	7	21.2	5.31539	6	-0.299406	0.0116276	77	10.33	India
133	Asia	Birds	agroforestry	24.7	2.61929	7	14	5.16842	6	-0.567746	0.0243213	77	10.33	India
133	Asia	Birds	agroforestry	3.9	3.62468	7	7.2	3.42929	6	0.613104	0.161208	77	10.33	India
134	Central America	Birds	agroforestry	40.43	5.09223	12	30.48	5.75041	12	-0.282501	0.00428809	-82.93	8.816	Costa Rica
135	Asia	Birds	plantation non-timber	40	14.6969	6	38	4.9	6	-0.0512933	0.0252712	74.67	14	India
135	Asia	Birds	plantation non-timber	28	7.34847	6	11	4.89898	6	-0.934309	0.0445374	74.67	14	India
135	Asia	Birds	plantation non-timber	40	14.6969	6	44	4.89898	6	0.0953102	0.0245661	74.67	14	India
135	Asia	Birds	plantation non-timber	29	7.34847	6	20	4.89898	6	-0.371564	0.0207015	74.67	14	India
135	Asia	Birds	slash-and-burn	40	14.6969	6	21	5.9	6	-0.644357	0.0356557	74.67	14	India
135	Asia	Birds	slash-and-burn	30	7.34847	6	2	2.45	6	-2.70805	0.260104	74.67	14	India
136	Central America	Birds	slash-and-burn	4.63636	7.85204	11	5	7.96241	11	0.0755076	0.491291	-90.07	15.38	Guatemala
137	Central America	Arthropods	plantation non-timber	151.69	31.5794	2	103.95	15.6553	2	-0.377929	0.0330111	-82.93	8.816	Costa Rica
137	Central America	Arthropods	plantation non-timber	151.69	31.5794	2	30.49	5.11945	2	-1.60444	0.0357664	-82.93	8.816	Costa Rica
138	Central America	Plants	slash-and-burn	25.2	3.67423	6	12.4	2.44949	6	-0.709148	0.0100467	-69.58	19.03	Dominican Republic
138	Central America	Plants	slash-and-burn	25.2	3.67423	6	8.2	2.23607	5	-1.12271	0.0184152	-69.58	19.03	Dominican Republic
139	North America	Plants	clear-cut	13.44	3.11	42	13.44	1.92	64	0	0.00159377	-66	46	Canada
140	Central America	Arthropods	agroforestry	39.6667	3.05505	3	17.5	6.245	4	-0.81831	0.033814	-83.98	10.43	Costa Rica
140	Central America	Arthropods	agroforestry	11.1667	0.64291	3	4.8	1.21381	4	-0.844317	0.0170916	-83.98	10.43	Costa Rica
140	Central America	Arthropods	plantation non-timber	11.1667	0.64291	3	3.65	1.20208	2	-1.11821	0.0553365	-83.98	10.43	Costa Rica
140	Central America	Arthropods	plantation non-timber	39.6667	3.05505	3	13.5	0.707107	2	-1.07782	0.003349	-83.98	10.43	Costa Rica
141	Asia	Arthropods	plantation	10	1.73	3	5	4.325	3	-0.693147	0.259385	101.87	13.4	Thailand
141	Asia	Arthropods	plantation	19	5.19	3	5	4.325	3	-1.335	0.27428	101.87	13.4	Thailand
141	Asia	Arthropods	plantation	28	6.92	3	5	4.325	3	-1.72277	0.269768	101.87	13.4	Thailand
141	Asia	Arthropods	plantation	8	0.8	3	2.5	2.4	3	-1.16315	0.310533	101.87	13.4	Thailand
141	Asia	Arthropods	plantation	12.5	0.8	3	2.5	2.4	3	-1.60944	0.308565	101.87	13.4	Thailand
141	Asia	Arthropods	plantation	20	5.19	3	2.5	2.4	3	-2.07944	0.329647	101.87	13.4	Thailand
142	South America	Plants	slash-and-burn	35	25.4558	8	17.45	6.00833	10	-0.696008	0.0779779	-70.85	8.67	Venezuela
142	South America	Plants	slash-and-burn	35	25.4558	8	18	5.6	16	-0.664976	0.0721718	-70.85	8.67	Venezuela
142	South America	Plants	slash-and-burn	35	25.4558	8	15.4	5.54256	12	-0.820981	0.0769168	-70.85	8.67	Venezuela
142	South America	Plants	slash-and-burn	35	25.4558	8	9.35	4.84974	12	-1.31997	0.0885423	-70.85	8.67	Venezuela
142	South America	Plants	slash-and-burn	35	25.4558	8	19.5	4.8	9	-0.584934	0.0728549	-70.85	8.67	Venezuela
142	South America	Plants	slash-and-burn	35	25.4558	8	17	4.31161	11	-0.722135	0.0719702	-70.85	8.67	Venezuela
142	South America	Plants	slash-and-burn	35	25.4558	8	12.8	3.97995	11	-1.0059	0.0749115	-70.85	8.67	Venezuela
142	South America	Plants	slash-and-burn	35	25.4558	8	20.9	3.87298	15	-0.515599	0.0684118	-70.85	8.67	Venezuela
142	South America	Plants	slash-and-burn	35	25.4558	8	18.4	3.70405	7	-0.642997	0.0719117	-70.85	8.67	Venezuela
142	South America	Plants	slash-and-burn	35	25.4558	8	17.5	3.57771	5	-0.693147	0.0744816	-70.85	8.67	Venezuela
143	South America	Arthropods	clear-cut	37	15.5563	2	20	7.07107	2	-0.615186	0.150886	-50.3	-7.8	Brazil
143	South America	Arthropods	selective logging	37	15.5563	2	30	7.07107	2	-0.209721	0.116163	-50.3	-7.8	Brazil
144	North America	Plants	Selection system	4.27	0.93	4	10.64	2.56	4	0.913007	0.0263313	-90	46	USA
145	North America	Plants	clear-cut	17	3.54	4	14.5	2.87	4	-0.159065	0.0206347	-123	47	USA
146	Asia	Arthropods	agroforestry	18.31	17.2872	4	9.58	12.5832	4	-0.64777	0.654162	120	-1.506	Indonesia
146	Asia	Arthropods	agroforestry	10.08	10.3488	4	3.76	7.84	4	-0.986134	1.35043	120	-1.506	Indonesia
146	Asia	Arthropods	agroforestry	12.28	4.0768	4	6.29	4.8608	4	-0.669011	0.176852	120	-1.506	Indonesia
146	Asia	Arthropods	agroforestry	9.98	5.684	4	7.76	3.6848	4	-0.251601	0.137463	120	-1.506	Indonesia
146	Asia	Birds	agroforestry	25.2	7.84	4	4.72	9.7216	4	-1.67504	1.08475	120	-1.506	Indonesia
146	Asia	Birds	agroforestry	13.75	2.156	4	1.92	5.7232	4	-1.96871	2.22749	120	-1.506	Indonesia
146	Asia	Birds	agroforestry	14.47	6.86	4	1.72	3.9592	4	-2.12975	1.38083	120	-1.506	Indonesia
146	Asia	Birds	agroforestry	10.3	10.2312	4	1.94	3.332	4	-1.66946	0.984145	120	-1.506	Indonesia
146	Asia	Plants	agroforestry	22.16	17.4048	4	6.95	11.2504	4	-1.15955	0.809317	120	-1.506	Indonesia
146	Asia	Plants	agroforestry	19.38	3.76973	2	2.75	2.9792	4	-1.95264	0.312328	120	-1.506	Indonesia
146	Asia	Arthropods	slash-and-burn	18.31	17.2872	4	10	10	4	-0.604862	0.47285	120	-1.506	Indonesia
146	Asia	Arthropods	slash-and-burn	10.08	10.3488	4	5	4	4	-0.701115	0.423511	120	-1.506	Indonesia
146	Asia	Arthropods	slash-and-burn	12.28	4.0768	4	7	2	4	-0.562062	0.047962	120	-1.506	Indonesia
146	Asia	Arthropods	slash-and-burn	9.98	5.684	4	7	0.1	4	-0.354673	0.0811447	120	-1.506	Indonesia
146	Asia	Birds	slash-and-burn	13.75	2.156	4	10	18	4	-0.318454	0.816147	120	-1.506	Indonesia
146	Asia	Birds	slash-and-burn	25.2	7.84	4	18	15	4	-0.336472	0.197809	120	-1.506	Indonesia
146	Asia	Birds	slash-and-burn	10.3	10.2312	4	5	9	4	-0.722706	1.05667	120	-1.506	Indonesia
146	Asia	Birds	slash-and-burn	14.47	6.86	4	7	7	4	-0.726167	0.306189	120	-1.506	Indonesia
146	Asia	Plants	slash-and-burn	22.16	17.4048	4	21	17	4	-0.0537664	0.318051	120	-1.506	Indonesia
146	Asia	Plants	slash-and-burn	19.38	3.76973	2	8	7	4	-0.8848	0.210325	120	-1.506	Indonesia
147	Africa	Mammals	slash-and-burn	2.33	1.21	6	1.33	1.03	6	-0.560689	0.144906	46.5	-24.8	Madagascar
148	Africa	Birds	plantation	97	19.4612	10	38	11.6767	10	-0.937125	0.0134674	30.25	0.27	Uganda
148	Africa	Birds	plantation	56	19.4612	10	10	4.86529	10	-1.72277	0.0357481	30.25	0.27	Uganda
148	Africa	Birds	plantation	35	4.86529	10	18	4.86529	10	-0.664976	0.0092382	30.25	0.27	Uganda
148	Africa	Birds	plantation	8	2.4	10	9	2.4	10	0.117783	0.0161111	30.25	0.27	Uganda
149	Asia	Arthropods	agroforestry	10	1.41	4	7.75	9.57	4	-0.254892	0.386177	120	-1.506	Indonesia
150	Europe	Arthropods	clear-cut	15	4	4	10	4	4	-0.405465	0.0577778	24.4	61.5	Finland
150	Europe	Arthropods	clear-cut	15	4.9	6	11	4.9	6	-0.310155	0.0508568	24.7	61.8	Finland
150	Europe	Arthropods	retention	15	4.9	6	12	9.8	6	-0.223144	0.128943	24.7	61.8	Finland
150	Europe	Arthropods	retention	15	4.9	6	14	7.35	6	-0.0689929	0.0637227	24.7	61.8	Finland
150	Europe	Arthropods	retention	15	4.9	6	10	4.9	6	-0.405465	0.0578019	24.7	61.8	Finland
150	Europe	Arthropods	Selection system	15	4.9	6	17	4.9	6	0.125163	0.0316318	24.7	61.8	Finland
151	Europe	Arthropods	clear-cut	20	1	4	19	2.4	4	-0.0512933	0.00461392	24.7	61.8	Finland
151	Europe	Arthropods	retention	20	1	4	19	3.4	4	-0.0512933	0.00863054	24.7	61.8	Finland
151	Europe	Arthropods	retention	20	1	4	18	3	4	-0.105361	0.00756944	24.7	61.8	Finland
151	Europe	Arthropods	retention	20	1	4	18	2	3	-0.105361	0.00474023	24.7	61.8	Finland
151	Europe	Arthropods	Selection system	20	1	4	19.6	2	4	-0.0202027	0.00322808	24.7	61.8	Finland
152	Europe	Arthropods	clear-cut	70.7	5.1	3	70	6.2	3	-0.00995033	0.00434949	30.42	63.17	Finland
152	Europe	Arthropods	clear-cut	61	6.9	3	52.7	4.9	3	-0.146258	0.00714669	30.42	63.17	Finland
153	Asia	Plants	selective logging	75.9	15.6	2	44.2	5.4	2	-0.540692	0.028585	116.67	-0.83	Indonesia
154	Asia	Birds	plantation non-timber	2.6	1.51193	100	0.4	0.449359	80	-1.8718	0.0191569	120	-1.5	Indonesia
155	Asia	Birds	plantation non-timber	4.6	2.1	25	2.4	1.7	25	-0.650588	0.0284059	109.3	-7	Indonesia
155	Asia	Birds	selective logging	4.6	2.1	25	4.1	1.8025	10	-0.115069	0.0276643	109.3	-7	Indonesia
156	Asia	Mammals	selective logging	17.3333	3.05505	3	22	6.245	3	0.238411	0.0372145	117.49	5.01	Malaysia
156	Asia	Mammals	selective logging	17.3333	3.05505	3	16.1667	3.37145	6	-0.0696799	0.0176034	117.49	5.01	Malaysia
156	Asia	Mammals	selective logging	12.3333	2.08167	3	14.33	2.51661	3	0.15005	0.0197766	117.49	5.01	Malaysia
156	Asia	Mammals	selective logging	12.3333	2.08167	3	10.5	2.07364	6	-0.16093	0.0159964	117.49	5.01	Malaysia
157	Europe	Birds	clear-cut	21.5	3.54	10	9	2.83	10	-0.870828	0.0125985	-5.7	42.48	Spain
157	Europe	Birds	clear-cut	14.5	0.71	9	7.5	2.12	9	-0.659246	0.00914423	-5.7	42.48	Spain
158	North America	Mammals	clear-cut	2.83	0.294449	3	3.5	0.866025	3	0.212486	0.0240166	-119.9	49.7	Canada
158	North America	Mammals	clear-cut	2.83	0.173205	3	3.94	0.588897	3	0.330904	0.00869534	-119.9	49.7	Canada
158	North America	Mammals	clear-cut	3.28	17.511	3	5.61	0.415692	3	0.536707	9.50251	-119.9	49.7	Canada
158	North America	Mammals	clear-cut	3.22	0.190526	3	5.11	0.259808	3	0.461818	0.00202868	-119.9	49.7	Canada
158	North America	Mammals	retention	2.83	0.294449	3	4.17	1.2644	3	0.387639	0.0342545	-119.9	49.7	Canada
158	North America	Mammals	retention	2.83	0.294449	3	3.67	1.03923	3	0.259915	0.0303367	-119.9	49.7	Canada
158	North America	Mammals	retention	2.83	0.294449	3	3.67	1.03923	3	0.259915	0.0303367	-119.9	49.7	Canada
158	North America	Mammals	retention	2.83	0.173205	3	4.17	1.03923	3	0.387639	0.0219515	-119.9	49.7	Canada
158	North America	Mammals	retention	3.28	17.511	3	4.94	0.917987	3	0.409522	9.51219	-119.9	49.7	Canada
158	North America	Mammals	retention	3.28	17.511	3	5.61	0.779423	3	0.536707	9.50711	-119.9	49.7	Canada
158	North America	Mammals	retention	3.28	17.511	3	5.11	0.6755	3	0.443356	9.5065	-119.9	49.7	Canada
158	North America	Mammals	retention	2.83	0.173205	3	3.61	0.623538	3	0.243431	0.0111933	-119.9	49.7	Canada
158	North America	Mammals	retention	2.83	0.173205	3	3.94	0.623538	3	0.330904	0.00959719	-119.9	49.7	Canada
158	North America	Mammals	retention	3.22	0.190526	3	4.11	0.536936	3	0.244042	0.00685606	-119.9	49.7	Canada
158	North America	Mammals	retention	3.22	0.190526	3	4.39	0.34641	3	0.309948	0.00324255	-119.9	49.7	Canada
158	North America	Mammals	retention	3.22	0.190526	3	4.5	0.173205	3	0.334696	0.00166083	-119.9	49.7	Canada
159	North America	Mammals	retention	3.99	0.505399	3	6.24	1.01747	3	0.447189	0.0142105	-119.9	49.7	Canada
159	North America	Plants	retention	5.33	1.6089	3	5.33	2.768	3	0	0.120272	-119.9	49.7	Canada
159	North America	Plants	retention	5	1.4013	3	7.2	1.4359	3	0.364643	0.0394394	-119.9	49.7	Canada
159	North America	Plants	retention	2.73	0.3114	3	3.13	0.6401	3	0.136731	0.0182777	-119.9	49.7	Canada
160	Asia	Plants	selective logging	40.6667	6.1101	3	30.3333	11.7189	3	-0.293162	0.0572773	75.216	13.425	India
161	South America	Birds	selective logging	4.57	3.01	328	3.36	2.24	336	-0.307572	0.00264535	-53.15	4.9	French Guiana
161	South America	Birds	selective logging	4.57	3.01	328	3.13	2.09	273	-0.37848	0.0029558	-53.15	4.9	French Guiana
162	Asia	Plants	agroforestry	8.5	2.5	2	8	2.7	2	-0.0606246	0.100206	111	-0.333	Indonesia
162	Asia	Plants	agroforestry	8.5	2.5	2	8.1	2.4	2	-0.0482021	0.0871483	111	-0.333	Indonesia
162	Asia	Plants	agroforestry	5.8	2.6	2	5.3	2	2	-0.0901511	0.171675	111	-0.333	Indonesia
162	Asia	Plants	agroforestry	5.8	2.6	2	5.9	1.7	2	0.0170944	0.141987	111	-0.333	Indonesia
162	Asia	Plants	agroforestry	1.9	1.4	2	2.3	1.6	2	0.191055	0.513434	111	-0.333	Indonesia
162	Asia	Plants	agroforestry	3.9	1.6	2	2.7	1.6	2	-0.367725	0.259738	111	-0.333	Indonesia
162	Asia	Plants	agroforestry	2.2	0.9	2	2	1.5	2	-0.0953102	0.364928	111	-0.333	Indonesia
162	Asia	Plants	agroforestry	1.9	1.4	2	2.6	1.5	2	0.313658	0.437888	111	-0.333	Indonesia
162	Asia	Plants	agroforestry	2.2	0.9	2	2.4	1.5	2	0.0870114	0.27899	111	-0.333	Indonesia
162	Asia	Plants	agroforestry	3.9	1.6	2	3.6	1.4	2	-0.0800427	0.159772	111	-0.333	Indonesia
162	Asia	Plants	agroforestry	0.6	0.7	2	0.3	0.6	2	-0.693147	2.68056	111	-0.333	Indonesia
162	Asia	Plants	agroforestry	0.6	0.7	2	0.2	0.4	2	-1.09861	2.68056	111	-0.333	Indonesia
162	Asia	Plants	plantation fuel	8.5	2.5	2	4.1	2.1	3	-0.729079	0.130701	111	-0.333	Indonesia
162	Asia	Plants	plantation fuel	5.8	2.6	2	2.4	1.7	3	-0.882389	0.267721	111	-0.333	Indonesia
162	Asia	Plants	plantation fuel	3.9	1.6	2	1.4	1.2	3	-1.0245	0.329053	111	-0.333	Indonesia
162	Asia	Plants	plantation fuel	1.9	1.4	2	1	0.9	3	-0.641854	0.541468	111	-0.333	Indonesia
162	Asia	Plants	plantation fuel	2.2	0.9	2	1.4	0.9	3	-0.451985	0.221433	111	-0.333	Indonesia
162	Asia	Plants	plantation fuel	0.6	0.7	2	0.1	0.2	3	-1.79176	2.01389	111	-0.333	Indonesia
162	Asia	Plants	plantation non-timber	5.8	2.6	2	3.2	1.8	2	-0.594707	0.258679	111	-0.333	Indonesia
162	Asia	Plants	plantation non-timber	8.5	2.5	2	6.7	1.6	2	-0.237959	0.0717667	111	-0.333	Indonesia
162	Asia	Plants	plantation non-timber	2.2	0.9	2	3.2	1.1	2	0.374693	0.14276	111	-0.333	Indonesia
162	Asia	Plants	plantation non-timber	3.9	1.6	2	2.4	0.8	2	-0.485508	0.139711	111	-0.333	Indonesia
162	Asia	Plants	plantation non-timber	1.9	1.4	2	0.8	0.7	2	-0.864997	0.654281	111	-0.333	Indonesia
163	Europe	lichens	clear-cut	1	1.2	4	1.3	1.5	3	0.262364	0.803787	30.42	63.17	Finland
163	Europe	lichens	clear-cut	1.2	1.5	9	0.7	1.2	3	-0.538997	1.1532	30.42	63.17	Finland
163	Europe	lichens	clear-cut	2.8	1.9	4	4.7	1.2	3	0.517943	0.136844	30.42	63.17	Finland
163	Europe	Plants	clear-cut	17.5	7.8	4	19.3	3.2	3	0.0979042	0.0588289	30.42	63.17	Finland
163	Europe	Plants	clear-cut	17.8	1.5	4	16.3	3.2	3	-0.0880333	0.0146224	30.42	63.17	Finland
163	Europe	Plants	clear-cut	19.5	4.4	4	18	2.7	3	-0.0800427	0.0202285	30.42	63.17	Finland
163	Europe	Plants	clear-cut	14.3	5.6	9	11.3	2.5	3	-0.235457	0.0333552	30.42	63.17	Finland
163	Europe	Plants	clear-cut	11.8	5.4	9	15.3	1.2	3	0.259753	0.0253197	30.42	63.17	Finland
163	Europe	Plants	clear-cut	15.3	4	4	18	1	3	0.162519	0.0181163	30.42	63.17	Finland
164	Europe	lichens	clear-cut	5.8	3.3	5	4	4	3	-0.371564	0.398078	30.42	63.17	Finland
164	Europe	lichens	clear-cut	5.3	2.1	4	3.3	3.2	3	-0.473784	0.352686	30.42	63.17	Finland
164	Europe	lichens	clear-cut	5	0.8	4	5.7	3.1	3	0.131028	0.104994	30.42	63.17	Finland
164	Europe	Plants	clear-cut	7	0.7	5	7.7	2.5	3	0.0953102	0.037138	30.42	63.17	Finland
164	Europe	Plants	clear-cut	9	9.4	4	8.7	2.3	3	-0.0339016	0.296013	30.42	63.17	Finland
164	Europe	Plants	clear-cut	6.4	2.9	5	7.3	2.1	3	0.131576	0.0686494	30.42	63.17	Finland
164	Europe	Plants	clear-cut	9.3	4.7	4	6	1.7	3	-0.438255	0.0906106	30.42	63.17	Finland
164	Europe	Plants	clear-cut	7	1.2	4	8.7	1.5	3	0.217413	0.0172558	30.42	63.17	Finland
164	Europe	Plants	clear-cut	8.5	1.9	4	8.7	0.6	3	0.0232569	0.0140768	30.42	63.17	Finland
165	Africa	Amphibians	plantation fuel	32.25	9.63933	4	14.33	3.05505	3	-0.811163	0.0374848	48	-18	Madagascar
166	Europe	Arthropods	plantation fuel	9	2	16	12	4	16	0.287682	0.0100309	-2.67	57.05	Scotland
166	Europe	Arthropods	plantation fuel	8	2	16	11	3.6	16	0.318454	0.0106005	-2.67	57.05	Scotland
167	South America	Arthropods	slash-and-burn	36.375	8.94327	9	21.25	2.98608	4	-0.537525	0.0116531	-60	-2.33	Brazil
167	South America	Arthropods	slash-and-burn	36.375	8.94327	8	29.75	2.21736	4	-0.201053	0.00894488	-60	-2.33	Brazil
168	North America	Birds	clear-cut	14	2.4	4	11.3	2.6	4	-0.214255	0.0205821	-122	44.2	USA
168	North America	Birds	retention	14	2.4	4	16.3	4.6	4	0.152108	0.0272574	-122	44.2	USA
169	Asia	Birds	agroforestry	16.4638	1.437	4	2.3777	2.2419	4	-1.93503	0.224163	120	-1.506	Indonesia
169	Asia	Birds	agroforestry	19.5896	1.4925	4	2.2218	2.2389	4	-2.17668	0.255314	120	-1.506	Indonesia
169	Asia	Birds	agroforestry	13.7812	1.4797	4	2.6535	2.2378	4	-1.64743	0.180687	120	-1.506	Indonesia
169	Asia	Birds	agroforestry	32.5169	1.4635	4	7.1377	2.2222	4	-1.51637	0.0247384	120	-1.506	Indonesia
169	Asia	Birds	agroforestry	25.2541	0.9756	4	4.7258	1.2466	4	-1.67595	0.0177689	120	-1.506	Indonesia
169	Asia	Birds	agroforestry	14.5352	0.9499	4	1.7469	1.2212	4	-2.11873	0.123241	120	-1.506	Indonesia
169	Asia	Birds	agroforestry	10.2717	0.9294	4	1.9931	1.174	4	-1.6397	0.0887865	120	-1.506	Indonesia
169	Asia	Birds	agroforestry	13.7908	0.934	4	1.4606	1.1549	4	-2.24515	0.157449	120	-1.506	Indonesia
170	Asia	Mammals	selective logging	11.2	5.83909	3	9.78	6.28042	3	-0.135574	0.228061	117.29	5.2083	Malaysia
170	Asia	Mammals	selective logging	29	3	3	22	6	3	-0.276253	0.0283606	117.29	5.2083	Malaysia
170	Asia	Mammals	selective logging	32	2	3	21	2	3	-0.421213	0.00432551	117.29	5.2083	Malaysia
170	Asia	Mammals	selective logging	17	3	3	14	1	3	-0.194156	0.0120813	117.29	5.2083	Malaysia
170	Asia	Mammals	selective logging	28	3	3	15	1	3	-0.624154	0.00530801	117.29	5.2083	Malaysia
170	Asia	Mammals	selective logging	19	1	3	16	1	3	-0.17185	0.00222544	117.29	5.2083	Malaysia
170	Asia	Mammals	selective logging	27	4	3	14	0.2	3	-0.65678	0.00738399	117.29	5.2083	Malaysia
171	Central America	Birds	Reduced impact logging	25.3	27.9242	24	29.1	34.2	36	0.139934	0.089126	-88.42	17.36	Belize
172	Asia	Arthropods	selective logging	66.75	7.18	4	78.5	18.66	4	0.162144	0.0170187	117.8	4.9666	Malaysia
172	Asia	Arthropods	selective logging	66.75	7.18	4	36	9.9	2	-0.617435	0.0407051	117.8	4.9666	Malaysia
173	Asia	Arthropods	selective logging	370	81.617	4	353	44.3497	2	-0.0470349	0.0200569	117.8	4.9666	Malaysia
174	Asia	Arthropods	selective logging	22.7	1.71464	6	17.8	1.71464	6	-0.243166	0.00249744	117.8	5	Malaysia
175	South America	Birds	Reduced impact logging	76.3	18.2943	2	68.1	16.0768	2	-0.113696	0.0566102	-54.949	-3.3558	Brazil
175	South America	Birds	Reduced impact logging	67.4	15.2452	2	62.4	13.0277	2	-0.0770797	0.0473751	-54.949	-3.3558	Brazil
176	Asia	Birds	selective logging	29.25	5.02046	2	27.15	5.72756	2	-0.0745025	0.0369821	103.4	2.3416	Malaysia
177	North America	Plants	clear-cut	5.7	2.12	28	8.8	4.23	28	0.434286	0.0131924	-78	40	USA
177	North America	Plants	clear-cut	5.4	2.12	28	9.1	3.17	28	0.521875	0.00983849	-78	40	USA
177	North America	Plants	clear-cut	5.7	2.12	28	6.4	2.65	28	0.115832	0.0110636	-78	40	USA
177	North America	Plants	clear-cut	5.4	2.12	28	5	2.12	28	-0.076961	0.0119252	-78	40	USA
177	North America	Plants	clear-cut	5.4	2.12	28	7	2.12	28	0.259511	0.00878041	-78	40	USA
177	North America	Plants	clear-cut	5.4	2.12	28	6.9	2.12	28	0.245122	0.00887605	-78	40	USA
177	North America	Plants	clear-cut	5.4	2.12	28	6.7	2.12	28	0.215709	0.00908033	-78	40	USA
177	North America	Plants	clear-cut	10.3	3.17	28	5.4	2.12	28	-0.645745	0.00888748	-78	40	USA
177	North America	Plants	clear-cut	10.3	3.17	28	5.6	2.12	28	-0.609377	0.00850132	-78	40	USA
177	North America	Plants	clear-cut	5.7	2.12	28	5.8	2.12	28	0.0173917	0.00971195	-78	40	USA
177	North America	Plants	clear-cut	10.3	3.17	28	3.4	1.59	28	-1.10837	0.0111934	-78	40	USA
177	North America	Plants	clear-cut	5.4	2.12	28	4.9	1.59	28	-0.0971637	0.00926509	-78	40	USA
177	North America	Plants	clear-cut	5.4	2.12	28	4.3	1.59	28	-0.227784	0.0103877	-78	40	USA
177	North America	Plants	clear-cut	10.3	3.17	28	5.9	1.59	28	-0.557192	0.00597665	-78	40	USA
178	Asia	Arthropods	plantation	12	1.11803	5	4	2	4	-1.09861	0.0642361	103.25	31	China
178	Asia	Arthropods	plantation	12	1.11803	5	8	2	4	-0.405465	0.0173611	103.25	31	China
178	Asia	Arthropods	plantation	12	1.11803	5	7	1.6	4	-0.538997	0.0147973	103.25	31	China
179	Asia	Plants	selective logging	42.5	9.85901	30	39.2	8.21584	30	-0.0808273	0.00325801	103.4	2.3416	Malaysia
180	Asia	Arthropods	Reduced impact logging	20	2.24	5	21	4.5	5	0.0487902	0.0116925	117.4	5.4	Malaysia
180	Asia	Arthropods	Reduced impact logging	20	2.24	5	19.5	2.1	5	-0.0253178	0.00482833	117.4	5.4	Malaysia
181	Central America	Arthropods	selective logging	11			11			0		-84	10	Costa Rica
181	Central America	Arthropods	selective logging	11			12			0.0870114		-84	10	Costa Rica
181	Central America	Arthropods	selective logging	11			14			0.241162		-84	10	Costa Rica
181	Central America	Arthropods	selective logging	11			7			-0.451985		-84	10	Costa Rica
182	Asia	Mammals	selective logging							-0.0304592				Malaysia
182	Asia	Plants	selective logging							0.223144				Malaysia
183	Asia	Mammals	selective logging	17			11.05			-0.430783		102.5	4	Malaysia
184	Asia	Plants	selective logging	50			40			-0.223144		117.3	5.2	Malaysia
185	Europe	Plants	clear-cut	10.026			8.208			-0.200072		-2.62	42.98	Spain
185	Europe	Plants	plantation	9.657			7.294			-0.280631		-2.62	42.98	Spain
185	Europe	Plants	plantation	9.657			7.391			-0.26742		-2.62	42.98	Spain
185	Europe	Plants	Selection system	10.026			13.667			0.309802		-2.62	42.98	Spain
186	South America	Arthropods	Reduced impact logging	28			35.56			0.239017				Brazil
186	South America	Birds	Reduced impact logging	13			17			0.268264		-49	-3.5	Brazil
186	South America	Mammals	Reduced impact logging	20.8			19.8			-0.049271		-49	-3.5	Brazil
187	Europe	Arthropods	Selection system	15.9091			3.33333			-1.56292		NA	NA	Switzerland
187	Europe	Arthropods	Selection system	12.5			4			-1.13943		NA	NA	Switzerland
187	Europe	Arthropods	Selection system	9			5			-0.587787		NA	NA	Switzerland
187	Europe	Arthropods	Selection system	7.88235			6			-0.272867		NA	NA	Switzerland
187	Europe	Arthropods	Selection system	9			7			-0.251314		NA	NA	Switzerland
187	Europe	Arthropods	Selection system	15.2143			7.33333			-0.729805		NA	NA	Switzerland
187	Europe	Arthropods	Selection system	12.2632			8			-0.427158		NA	NA	Switzerland
187	Europe	Arthropods	Selection system	11.6667			10			-0.154151		NA	NA	Switzerland
187	Europe	Plants	Selection system	7.81818			5.66667			-0.321851		NA	NA	Switzerland
187	Europe	Plants	Selection system	9.42857			7.33333			-0.251314		NA	NA	Switzerland
187	Europe	Plants	Selection system	4.5			9			0.693147		NA	NA	Switzerland
187	Europe	Plants	Selection system	6.88235			9.5			0.322331		NA	NA	Switzerland
187	Europe	Plants	Selection system	9.26316			10			0.0765401		NA	NA	Switzerland
187	Europe	Plants	Selection system	9.5			11			0.146603		NA	NA	Switzerland
187	Europe	Plants	Selection system	11			12			0.0870114		NA	NA	Switzerland
187	Europe	Plants	Selection system	12.7778			25			0.671168		NA	NA	Switzerland
187	Europe	Plants	Selection system	17			8			-0.753772		NA	NA	Switzerland
187	Europe	Plants	Selection system	17			8			-0.753772		NA	NA	Switzerland
187	Europe	Plants	Selection system	17.5556			11			-0.467475		NA	NA	Switzerland
187	Europe	Plants	Selection system	21.0714			11.6667			-0.591182		NA	NA	Switzerland
187	Europe	Plants	Selection system	18.7368			15			-0.222442		NA	NA	Switzerland
187	Europe	Plants	Selection system	12.75			16			0.227057		NA	NA	Switzerland
187	Europe	Plants	Selection system	11.5			17			0.390866		NA	NA	Switzerland
187	Europe	Plants	Selection system	17.2353			20.5			0.173466		NA	NA	Switzerland
187	Europe	Plants	Selection system	21.5385			29			0.297456		NA	NA	Switzerland
188	Asia	Arthropods	agroforestry	192			82			-0.850776		116.55	6.07	Malaysia
188	Asia	Arthropods	clear-cut	161			75			-0.763916		116.55	6.07	Malaysia
189	Asia	Plants	selective logging							0.14842				Malaysia
189	Asia	Plants	selective logging							0.076961				Malaysia
190	Asia	Arthropods	selective logging							-0.174353				Malaysia
190	Asia	Birds	selective logging	122			111.02			-0.0943107				Malaysia
190	Asia	Plants	selective logging	187			213.18			0.131028				Malaysia
191	Asia	Plants	selective logging	302			302			0				Malaysia
192	Africa	Arthropods	slash-and-burn	70.11			54.05			-0.260156		11.45	3.45	Cameroon
192	Africa	Arthropods	slash-and-burn	70.11			29.08			-0.880015		11.45	3.45	Cameroon
193	Asia	Arthropods	plantation non-timber	187			23			-2.09561		116.55	6.07	Malaysia
194	Asia	Plants	selective logging	9.7			6.6			-0.385056		110.3	-1	Indonesia
194	Asia	Plants	selective logging	10			5.7			-0.562119		110.3	-1	Indonesia
194	Asia	Plants	selective logging	18			13.68			-0.274437				Indonesia
195	South America	Mammals	Reduced impact logging	37			32			-0.145182		-54.95	-3.35	Brazil
196	Central America	Mammals	slash-and-burn	25			23			-0.0833816		-92.45	17.6	Mexico
197	South America	Plants	selective logging	55			69.85			0.239017				Argentina
198	Central America	Plants	slash-and-burn	18.3962			7.8			-0.858022		-65.82	18.15	Puerto Rico
199	Asia	Arthropods	plantation	80			30			-0.980829		117.67	5.62	Malaysia
199	Asia	Arthropods	plantation non-timber	80			20			-1.38629		117.67	5.62	Malaysia
200	Central America	Mammals	selective logging	29			27.55			-0.0512933				Trinidad
201	Asia	Arthropods	selective logging	173			217.98			0.231112				Indonesia
202	Asia	Arthropods	selective logging	202			212.1			0.0487902				Indonesia
202	Asia	Arthropods	selective logging	202			224.22			0.10436				Indonesia
203	South America	Plants	selective logging	18			18.18			0.00995033				Brazil
204	Asia	Mammals	plantation non-timber	8			2			-1.38629		102.24	-0.34	Indonesia
204	Asia	Mammals	plantation non-timber	61			4			-2.72458		102.24	-0.34	Indonesia
204	Asia	Mammals	selective logging	8			4			-0.693147		102.24	-0.34	Indonesia
204	Asia	Mammals	selective logging	8			3			-0.980829		102.24	-0.34	Indonesia
204	Asia	Mammals	selective logging	61			56			-0.0855222		102.24	-0.34	Indonesia
204	Asia	Mammals	selective logging	73			45			-0.483797		102.24	-0.34	Indonesia
205	Asia	Arthropods	Reduced impact logging	45			57.15			0.239017				Malaysia
205	Asia	Arthropods	selective logging	45			48.15			0.0676586				Malaysia
205	Asia	Arthropods	selective logging	45			45.9			0.0198026				Malaysia
205	Asia	Arthropods	selective logging	45			50.4			0.113329				Malaysia
206	Asia	Plants	selective logging							-0.040822				Malaysia
207	Asia	Arthropods	selective logging							-1.02165				Malaysia
207	Asia	Arthropods	selective logging	39			14.04			-1.02165				Malaysia
208	Asia	Arthropods	selective logging	58			44.08			-0.274437				Malaysia
209	Asia	Birds	selective logging	73			59.86			-0.198451				Malaysia
210	Asia	Arthropods	selective logging	31			28.52			-0.0833816				Malaysia
211	Africa	Arthropods	clear-cut	46			16			-1.05605		11.47	3.45	Cameroon
211	Africa	Arthropods	plantation	46			53			0.141651		11.47	3.45	Cameroon
211	Africa	Arthropods	slash-and-burn	46			24			-0.650588		11.47	3.45	Cameroon
212	South America	Birds	Reduced impact logging	133			132			-0.00754721		-63	-17	Bolivia
213	Asia	Arthropods	slash-and-burn	122			94			-0.260726		116.7	6.03	Malaysia
214	Asia	Arthropods	slash-and-burn	103.8			34			-1.11611		116.7	6.03	Malaysia
214	Asia	Arthropods	slash-and-burn	100			9.7			-2.33304		116.7	6.03	Malaysia
215	Asia	Plants	selective logging	22			18.26			-0.18633				Malaysia
216	South America	Amphibians	selective logging	6			6			0		-62.98	-15.75	Bolivia
217	South America	Plants	slash-and-burn	235			171			-0.317922		-68.23	-10.08	Brazil
218	South America	Plants	slash-and-burn	235			125			-0.631272		-76.53	-8.37	Peru
219	Asia	Mammals	plantation non-timber	19			5			-1.335		113.83	4.03	Malaysia
220	South America	Amphibians	plantation fuel	22			5			-1.4816		-52	-1	Brazil
221	South America	Arthropods	plantation fuel	72			43			-0.515466		-52	-1	Brazil
222	Asia	Arthropods	selective logging	39			37.05			-0.0512933				Thailand
222	Asia	Arthropods	selective logging	39			40.17			0.0295588				Thailand
223	Asia	Plants	agroforestry	108.333			26			-1.42712		104.4	-5.08	Indonesia
223	Asia	Plants	slash-and-burn	106.452			33			-1.17118		104.4	-5.08	Indonesia
224	Asia	Arthropods	plantation fuel	34			11			-1.12847		102.22	-1.33	Indonesia
224	Asia	Plants	plantation fuel	102			43			-0.863773		102.22	-1.33	Indonesia
224	Asia	Arthropods	plantation non-timber	34			15			-0.81831		102.22	-1.33	Indonesia
224	Asia	Plants	plantation non-timber	102			66			-0.435318		102.22	-1.33	Indonesia
225	Asia	Arthropods	selective logging	92			101.2			0.0953102				Sri Lanka
226	Asia	Arthropods	selective logging							0.0198026				Malaysia
227	Asia	Arthropods	selective logging	36.9898			29			-0.243346		126.67	-3.4	Indonesia
228	Africa	Plants	selective logging	15.6			13.8			-0.122602		38.7	-5	Tanzania
229	Central America	Birds	agroforestry	132			81			-0.488353		-82.95	8.78	Costa Rica
230	Asia	Arthropods	selective logging	43			24.94			-0.544727		102.5	4	Malaysia
230	Asia	Arthropods	selective logging	43			30.96			-0.328504		102.5	4	Malaysia
230	Asia	Arthropods	selective logging	43			45.15			0.0487902		102.5	4	Malaysia
231	Africa	Mammals	selective logging	6.61538			8.6			0.262364		30.42	0.33	Uganda
232	Europe	Plants	clear-cut	19			7.8			-0.890315		27	62	Finland
232	Europe	Plants	clear-cut	19.8			17.1			-0.146603		27	62	Finland
232	Europe	Plants	retention	19			11.3			-0.519636		27	62	Finland
232	Europe	Plants	retention	19.8			15.6			-0.238411		27	62	Finland
232	Europe	Plants	retention	19			10.1			-0.631904		27	62	Finland
232	Europe	Plants	retention	19.8			14.6			-0.30466		27	62	Finland
232	Europe	Plants	retention	19			12.4			-0.426743		27	62	Finland
232	Europe	Plants	retention	19.8			16.5			-0.182322		27	62	Finland
232	Europe	Plants	Selection system	19			14.4			-0.277211		27	62	Finland
232	Europe	Plants	Selection system	19.8			16.6			-0.176279		27	62	Finland
233	Asia	Plants	plantation fuel	202			47			-1.45812		111.12	39.83	China
233	Asia	Plants	plantation fuel	202			58			-1.24782		111.12	39.83	China
233	Asia	Plants	plantation fuel	202			59			-1.23073		111.12	39.83	China
234	Asia	Birds	selective logging	17			12.07			-0.34249				Malaysia
234	Asia	Birds	selective logging	49			37.24			-0.274437				Malaysia
234	Asia	Birds	selective logging	111			85.47			-0.261365				Malaysia
234	Asia	Birds	selective logging	193			135.1			-0.356675				Malaysia
235	Asia	Birds	selective logging	120			86.4			-0.328504				Malaysia
235	Asia	Birds	selective logging	120			99.6			-0.18633				Malaysia
236	Asia	Birds	selective logging	97			132.89			0.314811				Malaysia
236	Asia	Birds	selective logging	97			146.47			0.41211				Malaysia
237	Asia	Arthropods	plantation fuel	34			11			-1.12847		102.1	-1.6	Indonesia
237	Asia	Arthropods	plantation non-timber	34			15			-0.81831		102.1	-1.6	Indonesia
237	Asia	Arthropods	selective logging	34			23			-0.390866		102.1	-1.6	Indonesia
238	Asia	Plants	plantation	114			35			-1.18085		101.83	14.2	Thailand
238	Asia	Plants	plantation	114			45			-0.929536		101.83	14.2	Thailand
238	Asia	Plants	plantation	114			59			-0.658661		101.83	14.2	Thailand
238	Asia	Plants	plantation fuel	114			35			-1.18085		101.83	14.2	Thailand
238	Asia	Plants	plantation fuel	114			38			-1.09861		101.83	14.2	Thailand
238	Asia	Plants	plantation fuel	114			51			-0.804373		101.83	14.2	Thailand
239	Asia	Arthropods	agroforestry	105			100			-0.0487902		77	10.33	India
239	Asia	Arthropods	agroforestry	85			78			-0.0859424		77	10.33	India
240	Africa	Plants	slash-and-burn	42			20			-0.741937		48.5	-18.92	Madagascar
240	Africa	Plants	slash-and-burn	42			17			-0.904456		48.5	-18.92	Madagascar
241	Asia	Mammals	plantation fuel	13			6			-0.77319		102.5	4	Malaysia
241	Asia	Mammals	selective logging	23			25.07			0.0861777				Malaysia
242	Asia	Birds	selective logging	274			249.34			-0.0943107		115	4	Malaysia
243	Asia	Birds	selective logging	195			177.45			-0.0943107		117.49	5.01	Malaysia
243	Asia	Birds	selective logging	207			198.72			-0.040822		117.49	5.01	Malaysia
244	Central America	Birds	agroforestry	195			190			-0.0259755		-82.92	8.83	Costa Rica
245	Australia	Birds	plantation fuel	76			76			0		148.22	-35.3	Australia
245	Australia	Birds	plantation fuel	76			65			-0.156346		148.22	-35.3	Australia
246	Asia	Birds	selective logging	16			12			-0.287682		129	-3	Indonesia
246	Asia	Birds	selective logging	73			57			-0.247408		129	-3	Indonesia
247	Asia	Birds	slash-and-burn	107			78			-0.31612		145	-6	Papua New Guinea
247	Asia	Birds	slash-and-burn	89			69			-0.25453		145	-6	Papua New Guinea
248	North America	Arthropods	Selection system	14.95			14.98			0.00200468		-94	37	USA
249	South America	Birds	selective logging	85.9649			49			-0.562119		-61.08	7.75	Venezuela
249	South America	Birds	selective logging	86.3636			76			-0.127833		-61.08	7.75	Venezuela
250	Asia	Arthropods	slash-and-burn	4			2			-0.693147		114	4	Malaysia
251	North America	Birds	clear-cut	26			19			-0.313658		-127.5	54.8	Canada
251	North America	Birds	retention	26			35			0.297252		-127.5	54.8	Canada
252	Europe	Plants	clear-cut	3.3			3.3			0		24.4	59	Estonia
252	Europe	Plants	clear-cut	6.3			4.7			-0.292987		24.4	59	Estonia
252	Europe	Plants	clear-cut	8.3			5.7			-0.375789		24.4	59	Estonia
252	Europe	Plants	clear-cut	13			12			-0.0800427		24.4	59	Estonia
253	North America	Amphibians	clear-cut	12			8			-0.405465		-79	38.5	USA
253	North America	Mammals	clear-cut	10			11			0.0953102		-79	38.5	USA
253	North America	Plants	clear-cut	8			5			-0.470004		-79	38.5	USA
253	North America	Amphibians	plantation	12			10			-0.182322		-79	38.5	USA
253	North America	Mammals	plantation	10			11			0.0953102		-79	38.5	USA
254	Asia	Plants	agroforestry	120			90			-0.287682		102.43	-1.48	Indonesia
254	Asia	Plants	plantation non-timber	120			25			-1.56862		102.43	-1.48	Indonesia
254	Asia	Plants	plantation non-timber	120			25			-1.56862		102.43	-1.48	Indonesia
254	Asia	Plants	plantation non-timber	120			60			-0.693147		102.43	-1.48	Indonesia
254	Asia	Plants	selective logging	120			100			-0.182322		102.43	-1.48	Indonesia
254	Asia	Plants	selective logging	120			90			-0.287682		102.43	-1.48	Indonesia
255	Asia	Plants	plantation	45.2			65.4			0.369425		139	37	Japan
255	Asia	Plants	retention	45.2			41.7			-0.080596		139	37	Japan
256	Asia	Mammals	plantation non-timber	10			13			0.262364		114	4	Malaysia
256	Asia	Mammals	slash-and-burn	10			10			0		114	4	Malaysia
257	South America	Mammals	slash-and-burn	10			8			-0.223144		-69.18	-12.6	Peru
258	Africa	Mammals	slash-and-burn	11			9			-0.200671		-9.33	8.33	Guinea
259	South America	Mammals	selective logging	18			20.106			0.110647		-61	8	Venezuela
260	Asia	Birds	selective logging	63			53.55			-0.162519				Thailand
260	Asia	Birds	selective logging	119			89.25			-0.287682				Thailand
260	Asia	Mammals	selective logging	5			11			0.788457				Thailand
260	Asia	Mammals	selective logging	19			8.93			-0.755023				Thailand
261	South America	Plants	slash-and-burn	48			23			-0.735707		-67.33	-11.75	Bolivia
261	South America	Plants	slash-and-burn	54			37			-0.378066		-65.72	-11.98	Bolivia
261	South America	Plants	slash-and-burn	48			39			-0.207639		-67.33	-11.75	Bolivia
261	South America	Plants	slash-and-burn	54			39			-0.325422		-65.72	-11.98	Bolivia
262	South America	Mammals	selective logging	38			25			-0.41871		-51.52	-7.41	Brazil
263	South America	Plants	slash-and-burn	276			74			-1.31634		-39.08	-14.42	Brazil
264	South America	Birds	selective logging	43			40			-0.0723207		-64.6	-24.7	Argentina
264	South America	Birds	selective logging	59			51			-0.145712		-64.9	-23.9	Argentina
265	South America	Mammals	Reduced impact logging	32			20.8			-0.430783		-54.95	-3.36	Brazil
266	Asia	Mammals	slash-and-burn	6			3			-0.693147		92.33	23.5	India
266	Asia	Mammals	slash-and-burn	6			1			-1.79176		92.33	23.5	India
266	Asia	Mammals	slash-and-burn	6			1			-1.79176		92.33	23.5	India
267	South America	Amphibians	plantation fuel	19			4			-1.55814		-52.5	-1	Brazil
268	South America	Plants	agroforestry	155			100			-0.438255		-40.07	-19.17	Brazil
269	Asia	Birds	clear-cut	110			67			-0.495788		99.16	7.56	Thailand
270	North America	Birds	clear-cut	12.1			8.1			-0.401341		-123	54	Canada
270	North America	Birds	clear-cut	8.8			8.1			-0.0828877		-123	54	Canada
270	North America	Birds	retention	12.1			13.5			0.109484		-123	54	Canada
270	North America	Birds	retention	8.8			13.5			0.427938		-123	54	Canada
271	Asia	Birds	plantation fuel	115			40			-1.05605		117.49	5.01	Malaysia
271	Asia	Birds	plantation fuel	115			61			-0.634058		117.49	5.01	Malaysia
271	Asia	Birds	plantation non-timber	115			25			-1.52606		117.49	5.01	Malaysia
272	Asia	Birds	agroforestry	37			17.61			-0.742451		101	4	Malaysia
272	Asia	Birds	plantation	37			35			-0.0555699		101	4	Malaysia
273	Asia	Birds	selective logging	15			10.95			-0.314711				Malaysia
274	Europe	Plants	clear-cut	2.17			1.93			-0.117207		1.7	41.7	Spain
274	Europe	Plants	clear-cut	5.86			5.63			-0.0400402		1.7	41.7	Spain
274	Europe	Plants	retention	2.17			1.75			-0.215111		1.7	41.7	Spain
274	Europe	Plants	retention	5.86			5.67			-0.0329605		1.7	41.7	Spain
274	Europe	Plants	Selection system	2.17			2.28			0.0494483		1.7	41.7	Spain
274	Europe	Plants	Selection system	5.86			6.1			0.0401392		1.7	41.7	Spain
275	Asia	Plants	selective logging	53			24.91			-0.755023				Singapore
275	Asia	Plants	selective logging	53			32.86			-0.478036				Singapore
276	Africa	Amphibians	selective logging	8			10			0.223144		48.48	-18.92	Madagascar
276	Africa	Amphibians	selective logging	25			22			-0.127833		48.48	-18.92	Madagascar
276	Africa	Amphibians	selective logging	6			8			0.287682		48.48	-18.92	Madagascar
277	South America	Arthropods	selective logging	97			101.85			0.0487902				Brazil
278	Asia	Birds	selective logging	17			11.39			-0.400478				Indonesia
279	Central America	Plants	Reduced impact logging	49			46.06			-0.0618754		-84	10.5	Costa Rica
280	Asia	Arthropods	selective logging	4			8.4			0.741937				Malaysia
280	Asia	Arthropods	selective logging	12			9.48			-0.235722				Malaysia
280	Asia	Arthropods	selective logging	16.5			20.79			0.231112				Malaysia
281	Asia	Arthropods	selective logging	16			15.04			-0.0618754				Indonesia
281	Asia	Arthropods	selective logging	16			23.2			0.371564				Indonesia
282	Asia	Birds	plantation non-timber	45			30			-0.405465		80.3	6.23	Sri Lanka
282	Asia	Mammals	plantation non-timber	8			5			-0.470004		80.3	6.23	Sri Lanka
282	Asia	Birds	slash-and-burn	45			31			-0.372675		80.3	6.23	Sri Lanka
282	Asia	Mammals	slash-and-burn	8			6			-0.287682		80.3	6.23	Sri Lanka
283	Africa	Plants	slash-and-burn	15.1			5.2			-1.06604		34.17	-18.97	Mozambique
283	Africa	Plants	slash-and-burn	15.1			7.4			-0.713215		34.17	-18.97	Mozambique
284	Asia	Birds	selective logging	83			73.04			-0.127833				Malaysia
285	Australia	Arthropods	plantation	35.9897			28			-0.251029		169.75	-45.83	New Zealand
286	Africa	Plants	agroforestry	160			116			-0.321584		11.5	3.17	Cameroon
286	Africa	Plants	agroforestry	160			149			-0.0712275		11.5	3.17	Cameroon
287	South America	Birds	plantation	57			35			-0.487703		-54.17	-25.85	Argentina
287	South America	Birds	plantation fuel	57			37			-0.432133		-54.17	-25.85	Argentina

## Sheet: References used
Study_ID	Reference
1	Ackerman I.L., Constantino R., Gauch H.G., Lehmann J., Riha S.J. & Fernandes E.C.M. (2009) Termite (Insecta: Isoptera) Species Composition in a Primary Rain Forest and Agroforests in Central Amazonia. Biotropica, 41, 226-233
2	Adnan, M., & Hölscher, D. (2012). Diversity of Medicinal Plants among Different Forest-use Types of the Pakistani Himalaya. Economic botany, 66(4), 344-356.
3	Adum, G. B., Eichhorn, M. P., Oduro, W., OFORI‐BOATENG, C. A. L. E. B., & RÖDEL, M. O. (2013). Two‐Stage Recovery of Amphibian Assemblages Following Selective Logging of Tropical Forests. Conservation Biology, 27(2), 354-363.
4	Ambinakudige S. & Sathish B.N. (2009) Comparing tree diversity and composition in coffee farms and sacred forests in the Western Ghats of India. Biodiversity and Conservation, 18, 987-1000
5	Aratrakorn, S., Thunhikorn, S., & Donald, P. F. (2006). Changes in bird communities following conversion of lowland forest to oil palm and rubber plantations in southern Thailand. Bird Conservation International, 16(1), 71-82.
6	Ariyanti N.S., Bos M.M., Kartawinata K., Tjitrosoedirdjo S.S., Guhardja E. & Gradstein S.R. (2008) Bryophytes on tree trunks in natural forests, selectively logged forests and cacao agroforests in Central Sulawesi, Indonesia. Biological Conservation, 141, 2516-2527
7	Augusseau, X., Nikiéma, P., & Torquebiau, E. (2006). Tree biodiversity, land dynamics and farmers’ strategies on the agricultural frontier of southwestern Burkina Faso. Biodiversity & Conservation, 15(2), 613-630.
8	Axmacher, J. C., Tünte, H., Schrumpf, M., Müller‐Hohenstein, K., Lyaruu, H. V., & Fiedler, K. (2004). Diverging diversity patterns of vascular plants and geometrid moths during forest regeneration on Mt Kilimanjaro, Tanzania.Journal of Biogeography, 31(6), 895-904.
9	Baker, M. D., & Lacki, M. J. (1997). Short-term changes in bird communities in response to silvicultural prescriptions. Forest ecology and management, 96(1), 27-36.
10	Barlow J., Mestre L.A.M., Gardner T.A. & Peres C.A. (2007) The value of primary, secondary and plantation forests for Amazonian birds. Biological Conservation, 136, 212-231
11	Barlow J., Haugaasen T. & Peres C.A. (2002) Effects of ground fires on understorey bird assemblages in Amazonian forests. Biological Conservation, 105, 157-169
12	Barlow J., Gardner T.A., Araujo I.S., Avila-Pires T.C., Bonaldo A.B., Costa J.E., Esposito M.C., Ferreira L.V., Hawes J., Hernandez M.M., Hoogmoed M.S., Leite R.N., Lo-Man-Hung N.F., Malcolm J.R., Martins M.B., Mestre L.A.M., Miranda-Santos R., Nunes-Gutjahr A.L., Overal W.L., Parry L., Peters S.L., Ribeiro-Junior M.A., da Silva M.N.F., Motta C.D. & Peres C.A. (2007) Quantifying the biodiversity …
13	Barlow J., Overal W.L., Araujo I.S., Gardner T.A. & Peres C.A. (2007) The value of primary, secondary and plantation forests for fruit-feeding butterflies in the Brazilian Amazon. Journal of Applied Ecology, 44, 1001-1012
14	Beese, W. J., & Bryant, A. A. (1999). Effect of alternative silvicultural systems on vegetation and bird communities in coastal montane forests of British Columbia, Canada. Forest Ecology and Management, 115(2), 231-242.
15	Berg, Å. (2002). Breeding birds in short-rotation coppices on farmland in central Sweden—the importance of< i> Salix</i> height and adjacent habitats.Agriculture, ecosystems & environment, 90(3), 265-276.
16	Bernard, H., Fjeldså, J., & Mohamed, M. (2009). A case study on the effects of disturbance and conversion of tropical lowland rain forest on the non-volant small mammals in north Borneo: management implications. Mammal study,34(2), 85-96.
17	Beukema, H., Danielsen, F., Vincent, G., Hardiwinoto, S., & Van Andel, J. (2007). Plant and bird diversity in rubber agroforests in the lowlands of Sumatra, Indonesia. Agroforestry Systems, 70(3), 217-242.
18	Beukema H. & van Noordwijk M. (2004) Terrestrial pteridophytes as indicators of a forest-like environment in rubber production systems in the lowlands of Jambi, Sumatra. Agriculture Ecosystems & Environment, 104, 63-73
19	Bobo K.S., Waltert M., Sainge N.M., Njokagbor J., Fermon H. & Muhlenberg M. (2006) From forest to farmland: Species richness patterns of trees and understorey plants along a gradient of forest conversion in southwestern Cameroon. Biodiversity and Conservation, 15, 4097-4117
20	Bobo K.S., Waltert M., Fermon H., Njokagbor J. & Muhlenberg M. (2006) From forest to farmland: butterfly diversity and habitat associations along a gradient of forest conversion in Southwestern Cameroon. Journal of Insect Conservation, 10, 29-42
21	Boch, S., Prati, D., Hessenmöller, D., Schulze, E. D., & Fischer, M. (2013). Richness of lichen species, especially of threatened ones, is promoted by management methods furthering stand continuity. PloS one, 8(1), e55461.
22	Boncina, A. 2000. Comparison of structure and biodiversity in the Rajhenav virgin forest remnant and managed forest in the Dinaric region of Slovenia. Global Ecology and Biogeography 9:201-211.
23	Bos M.M., Steffan-Dewenter I. & Tscharntke T. (2007) The contribution of cacao agroforests to the conservation of lower canopy ant and beetle diversity in Indonesia. Biodiversity and Conservation, 16, 2429-2444
24	Bos M.M., Tylianakis J.M., Steffan-Dewenter I. & Tscharntke T. (2008) The invasive Yellow Crazy Ant and the decline of forest ant diversity in Indonesian cacao agroforests. Biological Invasions, 10, 1399-1409
25	Boucher, D. H., Vandermeer, J. H., de la Cerda, I. G., Mallona, M. A., Perfecto, I., & Zamora, N. (2001). Post-agriculture versus post-hurricane succession in southeastern Nicaraguan rain forest. Plant Ecology, 156(2), 131-137.
26	Brosofske, K. D., Chen, J., & Crow, T. R. (2001). Understory vegetation and site factors: implications for a managed Wisconsin landscape. Forest Ecology and Management, 146(1), 75-87.
27	Bryce, E. (2009). Influence of silvicultural treatment, site characteristics, and land use history on native and nonnative forest understory plant composition on the Penobscot Experimental Forest in Maine (Doctoral dissertation, The University of Maine).
28	Carreño‐Rocabado, G., Peña‐Claros, M., Bongers, F., Alarcón, A., Licona, J. C., & Poorter, L. (2012). Effects of disturbance intensity on species and functional diversity in a tropical forest. Journal of Ecology, 100(6), 1453-1463.
29	Chambers, C. L., McComb, W. C., & Tappeiner, J. C. (1999). Breeding bird responses to three silvicultural treatments in the Oregon Coast Range.Ecological Applications, 9(1), 171-185.
30	Chambers, C. L., & McComb, W. C. (1997). Effects of silvicultural treatments on wintering bird communities in the Oregon Coast Range.
31	Chinea, J. D., & Helmer, E. H. (2003). Diversity and composition of tropical secondary forests recovering from large-scale clearing: results from the 1990 inventory in Puerto Rico. Forest Ecology and Management, 180(1), 227-240.
32	Chumak, V., P. Duelli, V. Rizun, M. K. Obrist, and P. Wirz. 2005. Arthropod biodiversity in virgin and managed forests in Central Europe. Forest Snow and Landscape Research 79:101-109.
33	Coote, L., French, L. J., Moore, K. M., Mitchell, F. J. G., & Kelly, D. L. (2012). Can plantation forests support plant species and communities of semi-natural woodland?. Forest Ecology and Management, 283, 86-95.
34	Daily G.C., Ceballos G., Pacheco J., Suzan G. & Sanchez-Azofeifa A. (2003) Countryside biogeography of neotropical mammals: Conservation opportunities in agricultural landscapes of Costa Rica. Conservation Biology, 17, 1814-1826
35	Danielsen, F., & Heegaard, M. (1995). Impact of logging and plantation development on species diversity: a case study from Sumatra. Management of tropical forests: towards an integrated perspective, 73-92.
36	Davis, A. L., & Philips, T. K. (2005). Effect of deforestation on a southwest Ghana dung beetle assemblage (Coleoptera: Scarabaeidae) at the periphery of Ankasa conservation area. Environmental Entomology, 34(5), 1081-1088.
37	Davis A.J., Holloway J.D., Huijbregts H., Krikken J., Kirk-Spriggs A.H. & Sutton S.L. (2001) Dung beetles as indicators of change in the forests of northern Borneo. Journal of Applied Ecology, 38, 593-616
38	Dettki, H., and P. A. Esseen. 1998. Epiphytic macrolichens in managed and natural forest landscapes: a comparison at two spatial scales. Ecography 21:613-624.
39	Dolia, J., Devy, M. S., Aravind, N. A., & Kumar, A. (2008). Adult butterfly communities in coffee plantations around a protected area in the Western Ghats, India. Animal Conservation, 11(1), 26-34.
40	Ebrecht, L., and W. Schmidt. 2001. Naturwaldforschung in der “Pretzetzer Landwehr” im ostniedersächsischen Flachland. Ber. D. Reinh.-Tüxen-Ges 13:229-233.
41	Edwards, D. P., Larsen, T. H., Docherty, T. D., Ansell, F. A., Hsu, W. W., Derhé, M. A., ... & Wilcove, D. S. (2011). Degraded lands worth protecting: the biological importance of Southeast Asia's repeatedly logged forests.Proceedings of the Royal Society B: Biological Sciences, 278(1702), 82-90.
42	Edwards D.P., Hodgson J.A., Hamer K.C., Mitchell S.L., Ahmad A.H., Cornell S.J. & Wilcove D.S. (2010) Wildlife-friendly oil palm plantations fail to protect biodiversity effectively. Conservation Letters, 3, 236-242
43	Eggleton P., Homathevi R., Jones D.T., MacDonald J.A., Jeeva D., Bignell D.E., Davies R.G. & Maryati M. (1999) Termite assemblages, forest disturbance and greenhouse gas fluxes in Sabah, East Malaysia. Philosophical Transactions of the Royal Society of London B Biological Sciences, 354, 1791-1802
44	Eltz T. (2004) Spatio-temporal variation of apine bee attraction to honeybaits in Bornean forests. Journal of Tropical Ecology, 20, 317-324
45	Esseen, P. A., K. E. Renhorn, and R. B. Petersson. 1996. Epiphytic lichen biomass in managed and old-growth boreal forests: Effect of branch quality. Ecological Applications 6:228-238.
46	Estrada A., CoatesEstrada R. & Meritt D.A. (1997) Anthropogenic landscape changes and avian diversity at Los Tuxtlas, Mexico. Biodiversity and Conservation, 6, 19-43
47	Estrada A., Anzures A. & Coates-Estrada R. (1999) Tropical rain forest fragmentation, howler monkeys (Alouatta palliata), and dung beetles at Los Tuxtlas, Mexico. American Journal of Primatology, 48, 253-262
48	Falk, K. J., Burke, D. M., Elliott, K. A., & Holmes, S. B. (2008). Effects of single-tree and group selection harvesting on the diversity and abundance of spring forest herbs in deciduous forests in southwestern Ontario. Forest ecology and management, 255(7), 2486-2494.
49	Faria D. (2006) Phyllostomid bats of a fragmented landscape in the north-eastern Atlantic forest, Brazil. Journal of Tropical Ecology, 22, 531-542
50	Faria D., Laps R.R., Baumgarten J. & Cetra M. (2006) Bat and bird assemblages from forests and shade cacao plantations in two contrasting landscapes in the Atlantic Forest of southern Bahia, Brazil. Biodiversity and Conservation, 15, 587-612
51	Faria, D., Paciencia, M. L. B., Dixo, M., Laps, R. R., & Baumgarten, J. (2007). Ferns, frogs, lizards, birds and bats in forest fragments and shade cacao plantations in two contrasting landscapes in the Atlantic forest, Brazil.Biodiversity and Conservation, 16(8), 2335-2357.
52	Farská, J., Prejzková, K., & Rusek, J. (2014). Management intensity affects traits of soil microarthropod community in montane spruce forest. Applied Soil Ecology, 75, 71-79.
53	Farwig N., Sajita N. & Bohning-Gaese K. (2008) Conservation value of forest plantations for bird communities in western Kenya. Forest Ecology and Management, 255, 3885-3892
54	Fayle, T. M., Turner, E. C., Snaddon, J. L., Chey, V. K., Chung, A. Y., Eggleton, P., & Foster, W. A. (2010). Oil palm expansion into rain forest greatly reduces ant biodiversity in canopy, epiphytes and leaf-litter. Basic and Applied Ecology, 11(4), 337-345.
55	Felton A., Wood J.T., Felton A.M., Hennessey B.A. & Lindenmayer D.B. (2008) A comparison of bird communities in the anthropogenic and natural-tree fall gaps of a reduced-impact logged subtropical forest in Bolivia. Bird Conservation International, 18, 129-143
56	Fredericksen, N. J., & Fredericksen, T. S. (2002). Terrestrial wildlife responses to logging and fire in a Bolivian tropical humid forest. Biodiversity & Conservation, 11(1), 27-38.
57	Friedel, A., Dengler, J., & Härdtle, W. (2006). Species diversity and species composition of epiphytic bryophytes and lichens–a comparison of managed and unmanaged beech forests in NE Germany. Feddes Repertorium, 117(1‐2), 172-185.
58	Garcia-Fernandez C., Casado M.A. & Perez M.R. (2003) Benzoin gardens in North Sumatra, Indonesia: Effects of management on tree diversity. Conservation Biology, 17, 829-836
59	Gillespie, G. R., Ahmad, E., Elahan, B., Evans, A., Ancrenaz, M., Goossens, B., & Scroggie, M. P. (2012). Conservation of amphibians in Borneo: Relative value of secondary tropical forest and non-forest habitats. Biological Conservation, 152, 136-144.
60	Gormley L.H.L., Furley P.A. & Watt A.D. (2007) Distribution of ground-dwelling beetles in fragmented tropical habitats. Journal of Insect Conservation, 11, 131-139
61	Götmark, F., Paltto, H., Nordén, B., & Götmark, E. (2005). Evaluating partial cutting in broadleaved temperate forest under strong experimental control: short-term effects on herbaceous plants. Forest Ecology and Management,214(1), 124-141.
62	Graae, B. J., & Heskjær, V. S. (1997). A comparison of understorey vegetation between untouched and managed deciduous forest in Denmark. Forest Ecology and Management, 96(1), 111-123.
63	Gradstein, S. R., Kessler, M., & Pitopang, R. (2007). Tree species diversity relative to human land uses in tropical rain forest margins in Central Sulawesi. In Stability of Tropical Rainforest Margins (pp. 319-332). Springer Berlin Heidelberg.
64	Grimbacher, P. S., Catterall, C. P., Kanowski, J., & Proctor, H. C. (2007). Responses of ground-active beetle assemblages to different styles of reforestation on cleared rainforest land. Biodiversity and Conservation, 16(7), 2167-2184.
65	Hall, J. M., Gillespie, T. W., & Mwangoka, M. (2011). Comparison of agroforests and protected forests in the East Usambara Mountains, Tanzania.Environmental management, 48(2), 237-247.
66	Halpern, C. B., McKenzie, D., Evans, S. A., & Maguire, D. A. (2005). Initial responses of forest understories to varying levels and patterns of green-tree retention. Ecological Applications, 15(1), 175-195.
67	Hanowski, J. M., Niemi, G. J., & Christian, D. C. (1997). Inf luence of Within‐Plantation Heterogeneity and Surrounding Landscape Composition on Avian Communities in Hybrid Poplar Plantations. Conservation Biology, 11(4), 936-944.
68	Haro-Carrion, X., Lozada, T., Navarrete, H., de Koning, G.H.J., 2009. Conservation of vascular epiphyte diversity in shade cacao plantations in the Choco Region of Ecuador. Biotropica 41, 520–529
69	Harrison, C. A., & Kilgo, J. C. (2004). Short-term breeding bird response to two harvest practices in a bottomland hardwood forest. The Wilson Bulletin, 116(4), 314-323.
70	Harvey, C. A., & Villalobos, J. A. G. (2007). Agroforestry systems conserve species-rich but modified assemblages of tropical birds and bats. Biodiversity and Conservation, 16(8), 2257-2292.
71	Harvey, C. A., Gonzalez, J., & Somarriba, E. (2006). Dung beetle and terrestrial mammal diversity in forests, indigenous agroforestry systems and plantain monocultures in Talamanca, Costa Rica. Biodiversity & Conservation,15(2), 555-585.
72	Hassall, M., Jones, D. T., Taiti, S., Latipi, Z., Sutton, S. L., & Mohammed, M. (2006). Biodiversity and abundance of terrestrial isopods along a gradient of disturbance in Sabah, East Malaysia. European Journal of Soil Biology, 42, S197-S207.
73	Hawes J., Barlow J., Gardner T.A. & Peres C.A. (2008) The value of forest strips for understorey birds in an Amazonian plantation landscape. Biological Conservation, 141, 2262-2278
74	Hietz P. (2005) Conservation of vascular epiphyte diversity in Mexican coffee plantations. Conservation Biology, 19, 391-399
75	Hoehn P., Steffan-Dewenter I. & Tscharntke T. (2010) Relative contribution of agroforestry, rainforest and openland to local and regional bee diversity. Biodiversity and Conservation, 19, 2189-2200
76	Holbech L.H. (2009) The conservation importance of luxuriant tree plantations for lower storey forest birds in south-west Ghana. Bird Conservation International, 19, 287-308
77	Horgan F.G. (2009) Invasion and retreat: shifting assemblages of dung beetles amidst changing agricultural landscapes in central Peru. Biodiversity and Conservation, 18, 3519-3541
78	Horner-Devine M.C., Daily G.C., Ehrlich P.R. & Boggs C.L. (2003) Countryside biogeography of tropical butterflies. Conservation Biology, 17, 168-177
79	Hundera, K., Aerts, R., Beenhouwer, M. D., Overtveld, K. V., Helsen, K., Muys, B., & Honnay, O. (2013). Both forest fragmentation and coffee cultivation negatively affect epiphytic orchid diversity in Ethiopian moist evergreen Afromontane forests. Biological Conservation, 159, 285-291.
80	Lo-Man-Hung, N. F., Gardner, T. A., Ribeiro-Júnior, M. A., Barlow, J., & Bonaldo, A. B. (2008). The value of primary, secondary, and plantation forests for Neotropical epigeic arachnids. Journal of Arachnology, 36(2), 394-401.
81	Hylander K. & Nemomissa S. (2009) Complementary Roles of Home Gardens and Exotic Tree Plantations as Alternative Habitats for Plants of the Ethiopian Montane Rainforest. Conservation Biology, 23, 400-409
82	Imai, N., Seino, T., Aiba, S. I., Takyu, M., Titin, J., & Kitayama, K. (2012). Effects of selective logging on tree species diversity and composition of Bornean tropical rain forests at different spatial scales. Plant Ecology, 213(9), 1413-1424.
83	Jenkins, M. A., & Parker, G. R. (1999). Composition and diversity of ground-layer vegetation in silvicultural openings of southern Indiana forests. The American midland naturalist, 142(1), 1-16.
84	Jones M.J., Marsden S.J. & Linsley M.D. (2003) Effects of habitat change and geographical variation on the bird communities of two Indonesian islands. Biodiversity and Conservation, 12, 1013-1032
85	Juutilainen, K., Mönkkönen, M., Kotiranta, H., & Halme, P. (2014). The effects of forest management on wood-inhabiting fungi occupying dead wood of different diameter fractions. Forest Ecology and Management, 313, 283-291.
86	Kanowski, J., Catterall, C. P., & Wardell-Johnson, G. W. (2005). Consequences of broadscale timber plantations for biodiversity in cleared rainforest landscapes of tropical and subtropical Australia. Forest Ecology and Management, 208(1), 359-372.
87	Kern, C. C., Palik, B. J., & Strong, T. F. (2006). Ground-layer plant community responses to even-age and uneven-age silvicultural treatments in Wisconsin northern hardwood forests. Forest ecology and Management, 230(1), 162-170.
88	Kessler M., Kessler P.J.A., Gradstein S.R., Bach K., Schmull M. & Pitopang R. (2005) Tree diversity in primary forest and different land use systems in Central Sulawesi, Indonesia. Biodiversity and Conservation, 14, 547-560
89	Kessler M., Abrahamczyk S., Bos M., Buchori D., Putra D.D., Gradstein S.R., Hohn P., Kluge J., Orend F., Pitopang R., Saleh S., Schulze C.H., Sporn S.G., Steffan-Dewenter I., Tjitrosoedirdjo S. & Tscharntke T. (2009) Alpha and beta diversity of plants and animals along a tropical land-use gradient. Ecological Applications, 19, 2142-2156
90	Khanaposhtani, M. G., Kaboli, M., Karami, M., Etemad, V., & Baniasadi, S. (2013). Effects of Logged and Unlogged Forest Patches on Avifaunal Diversity.Environmental management, 51(3), 750-758.
91	King, D. I., & DeGraaf, R. M. (2000). Bird species diversity and nesting success in mature, clearcut and shelterwood forest in northern New Hampshire, USA. Forest Ecology and management, 129(1), 227-235.
92	King D.I., Hernandez-Mayorga M.D., Trubey R., Raudales R. & Rappole J.H. (2007) An evaluation of the contribution of cultivated allspice (Pimenta dioca) to vertebrate biodiversity conservation in nicaragua. Biodiversity and Conservation, 16, 1299-1320
93	Koester, N., Friedrich, K., Nieder, J., & Barthlott, W. (2009). Conservation of epiphyte diversity in an Andean landscape transformed by human land use.Conservation Biology, 23(4), 911-919.
94	Kreyling, J., Schmiedinger, A., Macdonald, E., & Beierkuhnlein, C. (2008). Slow understory redevelopment after clearcutting in high mountain forests.Biodiversity and Conservation, 17(10), 2339-2355.
95	Lachat T., Attignon S., Djego J., Goergen G., Nagel P., Sinsin B. & Peveling R. (2006) Arthropod diversity in Lama forest reserve (South Benin), a mosaic of natural, degraded and plantation forests. Biodiversity and Conservation, 15, 3-23
96	Lammertink M. (2004) A multiple-site comparison of woodpecker communities in Bornean lowland and hill forests. Conservation Biology, 18, 746-757
97	Lance, A. N., & Phinney, M. (2001). Bird responses to partial retention timber harvesting in central interior British Columbia. Forest Ecology and Management, 142(1), 267-280.
98	Lazaruk, L. W., Kernaghan, G., Macdonald, S. E., & Khasa, D. (2005). Effects of partial cutting on the ectomycorrhizae of Picea glauca forests in northwestern Alberta. Canadian journal of forest research, 35(6), 1442-1454.
99	Lesak, A. A., Wang, Y., & Schweitzer, C. J. (2004). Songbird community variation among five levels of overstory retention in northern Alabama.
100	Lewis, O. T. (2001). Effect of experimental selective logging on tropical butterflies. Conservation Biology, 15(2), 389-400.
101	Lindo, Z., & Visser, S. (2004). Forest floor microarthropod abundance and oribatid mite (Acari: Oribatida) composition following partial and clear-cut harvesting in the mixedwood boreal forest. Canadian Journal of Forest Research, 34(5), 998-1006.
102	Liow, L. H., Sodhi, N. S., & Elmqvist, T. (2001). Bee diversity along a disturbance gradient in tropical lowland forests of south‐east Asia. Journal of Applied Ecology, 38(1), 180-192.
103	Loya, D. T., & Jules, E. S. (2008). Use of species richness estimators improves evaluation of understory plant response to logging: a study of redwood forests. Plant Ecology, 194(2), 179-194.
104	Magura, T., B. Tothmeresz, and Z. Bordan. 2000. Effects of nature management practice on carabid assemblages (Coleoptera : Carabidae) in a non-native plantation. Biological Conservation 93:95-102.
105	Magura, T., B. Tothmeresz, and Z. Elek. 2003. Diversity and composition of carabids during a forestry cycle. Biodiversity and Conservation 12:73-85.
106	Marin-Spiotta, E., Silver, W. L., & Ostertag, R. (2007). Long-term patterns in tropical reforestation: plant community composition and aboveground biomass accumulation. Ecological Applications, 17(3), 828-839.
107	Marsden, S. J., Whiffin, M., & Galetti, M. (2001). Bird diversity and abundance in forest fragments and Eucalyptus plantations around an Atlantic forest reserve, Brazil. Biodiversity & Conservation, 10(5), 737-751.
108	Mas A.H. & Dietsch T.V. (2004) Linking shade coffee certification to biodiversity conservation: Butterflies and birds in Chiapas, Mexico. Ecological Applications, 14, 642-654
109	Mathieu, J., ROSSI, J. P., Mora, P., Lavelle, P., Martins, P. D. S., Rouland, C., & Grimaldi, M. (2005). Recovery of soil macrofauna communities after forest clearance in Eastern Amazonia, Brazil. Conservation Biology, 19(5), 1598-1605.
110	Matsumoto, T., Itioka, T., Yamane, S., & Momose, K. (2009). Traditional land use associated with swidden agriculture changes encounter rates of the top predator, the army ant, in Southeast Asian tropical rain forests. Biodiversity and conservation, 18(12), 3139-3151.
111	Meier, A. J., Bratton, S. P., & Duffy, D. C. (1995). Possible ecological mechanisms for loss of vernal-herb diversity in logged eastern deciduous forests. Ecological Applications, 5(4), 935-946.
112	Meijer, S. S., Whittaker, R. J., & Borges, P. A. (2011). The effects of land-use change on arthropod richness and abundance on Santa Maria Island (Azores): unmanaged plantations favour endemic beetles. Journal of Insect Conservation, 15(4), 505-522.
113	Moola, F. M., & Vasseur, L. (2004). Recovery of late-seral vascular plants in a chronosequence of post-clearcut forest stands in coastal Nova Scotia, Canada.Plant Ecology, 172(2), 183-197.
114	Moura, N. G., Lees, A. C., Andretti, C. B., Davis, B. J., Solar, R. R., Aleixo, A., ... & Gardner, T. A. (2013). Avian biodiversity in multiple-use landscapes of the Brazilian Amazon. Biological Conservation, 167, 339-348.
115	Mwavu, E. N., & Witkowski, E. T. (2009). Seedling regeneration, environment and management in a semi‐deciduous African tropical rain forest. Journal of Vegetation science, 20(5), 791-804.
116	Nagaike, T. (2002). Differences in plant species diversity between conifer (< i> Larix kaempferi</i>) plantations and broad-leaved (< i> Quercus crispula</i>) secondary forests in central Japan. Forest Ecology and Management, 168(1), 111-123.
117	Nagaike, T., Kamitani, T., & Nakashizuka, T. (1999). The effect of shelterwood logging on the diversity of plant species in a beech (< i> Fagus crenata</i>) forest in Japan. Forest Ecology and Management, 118(1), 161-171.
118	Niemelä, J., Langor, D., & Spence, J. R. (1993). Effects of Clear‐Cut Harvesting on Boreal Ground‐Beetle Assemblages (Coleoptera: Carabidae) in Western Canada. Conservation biology, 7(3), 551-561.
119	Ofori‐Boateng, C., Oduro, W., Hillers, A., Norris, K., Oppong, S. K., Adum, G. B., & Rödel, M. O. (2013). Differences in the effects of selective logging on amphibian assemblages in three West African forest types. Biotropica, 45(1), 94-101.
120	von Oheimb, G., & Härdtle, W. (2009). Selection harvest in temperate deciduous forests: impact on herb layer richness and composition. Biodiversity and conservation, 18(2), 271-287.
121	Paciencia M.L.B. & Prado J. (2005) Effects of forest fragmentation on pteridophyte diversity in a tropical rain forest in Brazil. Plant Ecology, 180, 87-104
122	Pardini R., Faria D., Accacio G.M., Laps R.R., Mariano-Neto E., Paciencia M.L.B., Dixo M. & Baumgarten J. (2009) The challenge of maintaining Atlantic forest biodiversity: A multi-taxa conservation assessment of specialist and generalist species in an agro-forestry mosaic in southern Bahia. Biological Conservation, 142, 1178-1190
123	Pardini, R. (2004). Effects of forest fragmentation on small mammals in an Atlantic Forest landscape. Biodiversity & Conservation, 13(13), 2567-2586.
124	Pearman, P. B. (1997). Correlates of amphibian diversity in an altered landscape of Amazonian Ecuador. Conservation biology, 11(5), 1211-1225.
125	Pedley, S. M., Martin, R. D., Oxbrough, A., Irwin, S., Kelly, T. C., & O’Halloran, J. (2014). Commercial spruce plantations support a limited canopy fauna: Evidence from a multi taxa comparison of native and plantation forests.Forest Ecology and Management, 314, 172-182.
126	Peh, K. S. H., Sodhi, N. S., De Jong, J., Sekercioglu, C. H., Yap, C. A. M., & Lim, S. L. H. (2006). Conservation value of degraded habitats for forest birds in southern Peninsular Malaysia. Diversity and Distributions, 12(5), 572-581.
127	Petit L.J., Petit D.R., Christian D.G. & Powell H.D.W. (1999) Bird communities of natural and modified habitats in Panama. Ecography, 22, 292-304
128	Petranka, J. W., Eldridge, M. E., & Haley, K. E. (1993). Effects of timber harvesting on southern Appalachian salamanders. Conservation biology, 7(2), 363-370.
129	Petranka, J. W., Brannon, M. P., Hopey, M. E., & Smith, C. K. (1994). Effects of timber harvesting on low elevation populations of southern Appalachian salamanders. Forest Ecology and Management, 67(1), 135-147.
130	Eshaghi Rad, J., & Seyyedi, N. (2012). Effects of strip and single-tree selection methods on woody species diversity in Caspian forests (Iran). International Journal of Forest, Soil and Erosion (IJFSE), 2(4), 171-174.
131	Ramadhanil, R., Tjitrosoedirdjo, S. S., & Setiadi, D. (2008). Structure and composition of understory plant assemblages of six land use types in the Lore Lindu National Park, Central Sulawesi, Indonesia. Bangladesh Journal of Plant Taxonomy, 15(1), 1-12.
132	Raman, T. R., Rawat, G. S., & Johnsingh, A. J. T. (1998). Recovery of tropical rainforest avifauna in relation to vegetation succession following shifting cultivation in Mizoram, north‐east India. Journal of Applied Ecology, 35(2), 214-231.
133	Raman, T. S. (2006). Effects of habitat structure and adjacent habitats on birds in tropical rainforest fragments and shaded plantations in the Western Ghats, India. In Forest Diversity and Management (pp. 517-547). Springer Netherlands.
134	Ranganathan J., Chan K.M.A. & Daily G.C. (2007) Satellite detection of bird communities in tropical countryside. Ecological Applications, 17, 1499-1510
135	Ranganathan, J., Daniels, R. R., Chandran, M. S., Ehrlich, P. R., & Daily, G. C. (2008). Sustaining biodiversity in ancient tropical countryside. Proceedings of the National Academy of Sciences, 105(46), 17852-17854.
136	Renner, S. C., Waltert, M., & Mühlenberg, M. (2006). Comparison of bird communities in primary vs. young secondary tropical montane cloud forest in Guatemala. In Forest Diversity and Management (pp. 485-515). Springer Netherlands.
137	Ricketts T.H., Daily G.C., Ehrlich P.R. & Fay J.P. (2001) Countryside biogeography of moths in a fragmented landscape: Biodiversity in native and agricultural habitats. Conservation Biology, 15, 378-388
138	Rivera, L. W., Zimmerman, J. K., & Aide, T. M. (2000). Forest recovery in abandoned agricultural lands in a karst region of the Dominican Republic. Plant Ecology, 148(2), 115-125.
139	Roberts, M. R., & Zhu, L. (2002). Early response of the herbaceous layer to harvesting in a mixed coniferous–deciduous forest in New Brunswick, Canada.Forest Ecology and Management, 155(1), 17-31.
140	Roth D.S., Perfecto I. & Rathcke B. (1994) The Effects of Management-Systems on Ground-Foraging Ant Diversity in Costa-Rica. Ecological Applications, 4, 423-436
141	Sakchoowong, W., Nomura, S., Ogata, K., & Chanpaisaeng, J. (2008). Diversity of pselaphine beetles (Coleoptera: Staphylinidae: Pselaphinae) in eastern Thailand. Entomological science, 11(3), 301-313.
142	Sarmiento, L., Llambi, L. D., Escalona, A., & Marquez, N. (2003). Vegetation patterns, regeneration rates and divergence in an old-field succession of the high tropical Andes. Plant Ecology, 166(1), 145-156.
143	Scheffler P.Y. (2005) Dung beetle (Coleoptera : Scarabaeidae) diversity and community structure across three disturbance regimes in eastern Amazonia. Journal of Tropical Ecology, 21, 9-19
144	Scheller, R. M., & Mladenoff, D. J. (2002). Understory species patterns and diversity in old-growth and managed northern hardwood forests. Ecological Applications, 12(5), 1329-1343.
145	Scherer, G., Zabowski, D., Java, B., & Everett, R. (2000). Timber harvesting residue treatment. Part II. Understory vegetation response. Forest Ecology and Management, 126(1), 35-50.
146	Schulze C.H., Waltert M., Kessler P.J.A., Pitopang R., Shahabuddin, Veddeler D., Muhlenberg M., Gradstein S.R., Leuschner C., Steffan-Dewenter I. & Tscharntke T. (2004) Biodiversity indicator groups of tropical land-use systems: Comparing plants, birds, and insects. Ecological Applications, 14, 1321-1333
147	Scott, D. M., Brown, D., Mahood, S., Denton, B., Silburn, A., & Rakotondraparany, F. (2006). The impacts of forest clearance on lizard, small mammal and bird communities in the arid spiny forest, southern Madagascar.Biological conservation, 127(1), 72-87.
148	Sekercioglu, C. H. (2002). Effects of forestry practices on vegetation structure and bird community of Kibale National Park, Uganda. Biological Conservation,107(2), 229-240.
149	Shahabuddin, Schulze C.H. & Tscharntke T. (2005) Changes of dung beetle communities from rainforests towards agroforestry systems and annual cultures in Sulawesi (Indonesia). Biodiversity and Conservation, 14, 863-877
150	Siira-Pietikäinen, A., Haimi, J., & Siitonen, J. (2003). Short-term responses of soil macroarthropod community to clear felling and alternative forest regeneration methods. Forest Ecology and Management, 172(2), 339-353.
151	Siira-Pietikäinen, A., Pietikäinen, J., Fritze, H., & Haimi, J. (2001). Short-term responses of soil decomposer communities to forest management: clear felling versus alternative forest harvesting methods. Canadian Journal of Forest Research, 31(1), 88-99.
152	Simila, M., J. Kouki, P. Martikainen, and A. Uotila. 2002. Conservation of beetles in boreal pine forests: the effects of forest age and naturalness on species assemblages. Biological Conservation 106:19-27.
153	Slik J.W.F., Verburg R.W. & Kessler P.J.A. (2002) Effects of fire and selective logging on the tree species composition of lowland dipterocarp forest in East Kalimantan, Indonesia. Biodiversity and Conservation, 11, 85-98
154	Sodhi, N. S., Koh, L. P., Prawiradilaga, D. M., Tinulele, I., Putra, D. D., & Tong Tan, T. H. (2005). Land use and conservation value for forest birds in Central Sulawesi (Indonesia). Biological Conservation, 122(4), 547-558.
155	Sodhi, N. S., SOH, M. C., Prawiradilaga, D. M., & BROOK, B. W. (2005). Persistence of lowland rainforest birds in a recently logged area in central Java.Bird Conservation International, 15(02), 173-191.
156	Struebig, M. J., Turner, A., Giles, E., Lasmana, F., Tollington, S., Bernard, H., & Bell, D. (2013). Quantifying the biodiversity value of repeatedly logged rainforests: gradient and comparative approaches from Borneo. Advances in Ecological Research, 48, 183-224.
157	Suárez-Seoane, S., Osborne, P. E., & Baudry, J. (2002). Responses of birds of different biogeographic origins and habitat requirements to agricultural land abandonment in northern Spain. Biological Conservation, 105(3), 333-344.
158	Sullivan, T. P., & Sullivan, D. S. (2001). Influence of variable retention harvests on forest ecosystems. II. Diversity and population dynamics of small mammals. Journal of Applied Ecology, 38(6), 1234-1252.
159	Sullivan, T. P., Sullivan, D. S., & Lindgren, P. M. (2000). Small mammals and stand structure in young pine, seed-tree, and old-growth forest, southwest Canada. Ecological Applications, 10(5), 1367-1383.
160	Swamy H.R. & Proctor J. (1994) Rain-Forests and Their Soils in the Sringeri Area of the Indian Western Ghats. Global Ecology and Biogeography Letters, 4, 140-154
161	Thiollay, J. M. (1997). Disturbance, selective logging and bird diversity: a Neotropical forest study. Biodiversity & Conservation, 6(8), 1155-1173.
162	Tyynela T., Otsamo R. & Otsamo A. (2003) Indigenous livelihood systems in industrial tree-plantation areas in West Kalimantan, Indonesia: Economics and plant-species richness. Agroforestry Systems, 57, 87-100
163	Uotila, A., and J. Kouki. 2005. Understorey vegetation in spruce-dominated forests in eastern Finland and Russian Karelia: Successional patterns after anthropogenic and natural disturbances. Forest Ecology and Management 215:113-137.
164	Uotila, A., J. P. Hotanen, and J. Kouki. 2005. Succession of understory vegetation in managed and seminatural Scots pine forests in eastern Finland and Russian Karelia. Canadian Journal of Forest Research-Revue Canadienne De Recherche Forestiere 35:1422-1441.
165	Vallan, D. (2002). Effects of anthropogenic environmental changes on amphibian diversity in the rain forests of eastern Madagascar. Journal of Tropical Ecology, 18(05), 725-742.
166	Vanbergen, A. J., Woodcock, B. A., Watt, A. D., & Niemelä, J. (2005). Effect of land‐use heterogeneity on carabid communities at the landscape scale.Ecography, 28(1), 3-16.
167	Vasconcelos, H. L. (1999). Effects of forest disturbance on the structure of ground-foraging ant communities in central Amazonia. Biodiversity & Conservation, 8(3), 407-418.
168	Vega, R. (1993). Bird communities in managed conifer stands in the Oregon Cascades: habitat associations and nest predation.
169	Waltert M., Mardiastuti A. & Muhlenberg M. (2004) Effects of land use on bird species richness in Sulawesi, Indonesia. Conservation Biology, 18, 1339-1346
170	Wells K., Kalko E.K.V., Lakim M.B. & Pfeiffer M. (2007) Effects of rain forest logging on species richness and assemblage composition of small mammals in Southeast Asia. Journal of Biogeography, 34, 1087-1099
171	Whitman, A. A., Hagan, J. M., & Brokaw, N. V. (1998). Effects of Selection Logging on Birds in Northern Belize1. Biotropica, 30(3), 449-457.
172	Willott S.J., Lim D.C., Compton S.G. & Sutton S.L. (2000) Effects of selective logging on the butterflies of a Bornean rainforest. Conservation Biology, 14, 1055-1065
173	Willott S.J. (1999) The effects of selective logging on the distribution of moths in a Bornean rainforest. Philosophical Transactions of the Royal Society of London B Biological Sciences, 354, 1783-1790
174	Woodcock, P., Edwards, D. P., Fayle, T. M., Newton, R. J., Khen, C. V., Bottrell, S. H., & Hamer, K. C. (2011). The conservation value of South East Asia's highly degraded forests: evidence from leaf-litter ants. Philosophical Transactions of the Royal Society B: Biological Sciences, 366(1582), 3256-3264.
175	Wunderle J.M., Henriques L.M.P. & Willig M.R. (2006) Short-term responses of birds to forest gaps and understory: An assessment of reduced-impact logging in a lowland Amazon forest. Biotropica, 38, 235-255
176	Yap C.A.M., Sodhi N.S. & Peh K.S.H. (2007) Phenology of tropical birds in Peninsular Malaysia: Effects of selective logging and food resources. Auk, 124, 945-961
177	Yorks, T. E., & Dabydeen, S. (1999). Seasonal and successional understory vascular plant diversity in second-growth hardwood clearcuts of western Maryland, USA. Forest ecology and management, 119(1), 217-230.
178	Yu, X. D., Luo, T. H., & Zhou, H. Z. (2006). Distribution of carabid beetles among regenerating and natural forest types in Southwestern China. Forest ecology and management, 231(1), 169-177.
179	Burghouts, T. B. A., Campbell, E. J. F., & Kolderman, P. J. (1994). Effects of tree species heterogeneity on leaf fall in primary and logged dipterocarp forest in the Ulu Segama Forest Reserve, Sabah, Malaysia. Journal of Tropical Ecology, 10(01), 1-26.
180	Slade, E. M., Mann, D. J., & Lewis, O. T. (2011). Biodiversity and ecosystem function of tropical forest dung beetles under contrasting logging regimes.Biological Conservation, 144(1), 166-174.
181	Aguilar-Amuchastegui N., Henebry, G.M. 2007. Assessing sustainability indicators for tropical forests: Spatio-temporal heterogeneity, logging intensity, and dung beetle communities. Forest Ecology and Management 253: 56-67.
182	Ahmed, A. 2001. Frugivores and fruit production in primary and logged tropical rain forests. Ph.D. Dissertation, Universiti Kebangsaan Malaysia, Selangor, Malaysia.
183	Akbar Z., Ariffin M.K.E. 1997. A comparison of small mammal abundance between a primary and disturbed lowland rain forest in Peninsular Malaysia. Malayan Nature Journal 50: 201-206.
184	Akutsu, K., Khen, C.V., Toda, M.J. 2007. Assessment of higher insect taxa as bioindicators for different logging-disturbance regimes in lowland tropical rain forest in Sabah, Malaysia. Ecological Research 22:542-550.
185	Atauri, J. A., De Pablo, C. L., de Agar, P. M., Schmitz, M. F., & Pineda, F. D. (2004). Effects of management on understory diversity in the forest ecosystems of Northern Spain. Environmental management, 34(6), 819-828.
186	Azevedo-Ramos, C., De Carvalho Jr., O., Do Amararal, B.D. 2006. Short-term effects of reduced-impact logging on eastern Amazon fauna. Forest Ecology and Management 232:26-35.
187	BDM (2004) Biodiversity monitoring Switzerland. Indicator Z9: species diversity in habitats. Bundesamt für Umwelt, BAFU. http:// www.biodiversitymonitoring.ch
188	Beck, J. A. N., Schulze, C. H., Linsenmair, K. E., & Fiedler, K. (2002). From forest to farmland: diversity of geometrid moths along two habitat gradients on Borneo. Journal of tropical ecology, 18(01), 33-51.
189	Berry, N.J., Phillips, O.L., Ong, R.C., Hamer, K.C. 2008. Impacts of selective logging on tree diversity across a rainforest landscape: The importance of spatial scale. Landscape Ecology 23: 915-929.
190	Berry, N.J., Phillips, O.L., Lewis, S.L., Hill, J.K., Edwards, D.P., Tawato, N.B., Ahmad, N., Magintan, D., Khen, C.V., Maryati, M., Ong, R.C., Hamer, K.C. 2010. The high value of logged tropical forests: Lessons from northern Borneo. Biodiversity and Conservation 19:985-997.
191	Bischoff, W., Newberry, D.M., Lingenfelder, M., Schnaeckel, R., Petol, G.H., Madani, L., Risdale, C.E. 2005. Secondary succession and dipterocarp recruitment in Bornean rain forest after logging. Forest Ecology and Management 218:174-192.
192	Bloemers, G. F., Hodda, M., Lambshead, P. J. D., Lawton, J. H., & Wanless, F. R. (1997). The effects of forest disturbance on diversity of tropical soil nematodes. Oecologia, 111(4), 575-582.
193	Brühl, C. A., & Eltz, T. (2010). Fuelling the biodiversity crisis: species loss of ground-dwelling forest ants in oil palm plantations in Sabah, Malaysia (Borneo).Biodiversity and Conservation, 19(2), 519-529.
194	Cannon C.H., Peart D.R. & Leighton M. 1998. Tree species diversity in commercially logged Bornean rainforest. Science 281: 1366-1368
195	Castro-Arellano, I., Presley, S.J., Saldanha, L.N., Willig, M.R., Wunderle Jr., J.M. 2007. Effects of reduced impact logging on bat biodiversity in terra firme forest of lowland Amazonia. Biological Conservation 138:269-285.
196	Castro‐Luna, A. A., Sosa, V. J., & Castillo‐Campos, G. (2007). Bat diversity and abundance associated with the degree of secondary succession in a tropical forest mosaic in south‐eastern Mexico. Animal Conservation, 10(2), 219-228.
197	Chediack, S.E. 2008. Efecto de la explotación forestal sobre la estructura, diversidad y composición florística de los palmitales de la Selva Atlántica en Misiones, Argentina. Revista de Biologia Tropical 56: 721-738.
198	Chinea, J. D. (2002). Tropical forest succession on abandoned farms in the Humacao Municipality of eastern Puerto Rico. Forest Ecology and Management, 167(1), 195-207.
199	Chung, A. Y. C., Eggleton, P., Speight, M. R., Hammond, P. M., & Chey, V. K. (2000). The diversity of beetle assemblages in different habitat types in Sabah, Malaysia. Bulletin of entomological research, 90(06), 475-496.
200	Clarke, F.M., Pio, D.V., Racey, P.A. 2005. A comparison of logging systems and bat diversity in the Neotropics. Conservation Biology 19: 1194-1204.
201	Cleary, D. F., & Genner, M. J. (2006). Diversity patterns of Bornean butterfly assemblages. Biodiversity & Conservation, 15(1), 517-538.
202	Cleary D.F.R. 2003. An examination of scale of assessment, logging and ENSO-induced fires on butterfly diversity in Borneo. Oecologia (Berlin) 135: 313-321.
203	Costa, F.,Magnusson, W. 2002. Selective logging effects on abundance, diversity and composition of tropical understory herbs. Ecological Applications 12: 807-819.
204	Danielsen, F., & Heegaard, M. (1995). Impact of logging and plantation development on species diversity: a case study from Sumatra. Management of tropical forests: towards an integrated perspective, 73-92.
205	Davis, A.J. 2000. Does reduced-impact logging help preserve biodiversity in tropical rainforests? A case study from Borneo using dung beetles (Coleoptera: Scarabaeoidea) as indicators. Environmental Entomology 29:467-475.
206	Delaney, A.M. 2007. Diversity of seedlings and saplings in logged and primary forest on Borneo. M.Res. Thesis, University of Leeds, Leeds, U.K.
207	Donovan S.E., Griffiths G.J.K., Homathevi R., Winder L. 2007. The spatial pattern of soil-dwelling termites in primary and logged forest in Sabah, Malaysia. Ecological Entomology 32: 1-10
208	Dumbrell A.J., Hill J.K. 2005. Impacts of selective logging on canopy and ground assemblages of tropical forest butterflies: Implications for sampling. Biological Conservation 125: 123-131.
209	Edwards DP, Ansell FA, Ahmad AH, Nilus R, Hamer KC 2009. The value of rehabilitated logged rainforest for birds. Conserv Biol 23:1628–1633.
210	Eggleton P., Homathevi R., Jeeva D., Jones D.T., Davies R.G., Maryati M. 1997. The species richness of termites (Isoptera) in primary and regenerating lowland dipterocarp forest in Sabah, east Malaysia. Ecotropic: 3, 119-128
211	Eggleton, P., Bignell, D. E., Sands, W. A., Waite, B., Wood, T. G., & Lawton, J. H. (1995). The species richness of termites (Isoptera) under differing levels of forest disturbance in the Mbalmayo Forest Reserve, southern Cameroon.Journal of Tropical Ecology, 11(01), 85-98.
212	Felton, A., Wood, J., Felton, A. M., Hennessey, B., & Lindenmayer, D. B. (2008). Bird community responses to reduced-impact logging in a certified forestry concession in lowland Bolivia. Biological Conservation, 141(2), 545-555.
213	Floren, A., & Deeleman-Reinhold, C. (2005). Diversity of arboreal spiders in primary and disturbed tropical forests. Journal of Arachnology, 33(2), 323-333.
214	Floren, A., Freking, A., Biehl, M., & Linsenmair, K. E. (2001). Anthropogenic disturbance changes the structure of arboreal tropical ant communities.Ecography, 24(5), 547-554.
215	Foody, G.M., Cutler, M.E.J. 2003. Tree biodiversity in protected and logged Bornean tropical rain forests and its measurement by satellite remote sensing. Journal of Biogeography 30: 1053-1066.
216	Fredericksen, N. J., & Fredericksen, T. S. (2004). Impacts of selective logging on amphibians in a Bolivian tropical humid forest. Forest Ecology and Management, 191(1), 275-282.
217	Fujisaka, S. A. M., Escobar, G., & Veneklaas, E. (1997). Plant community diversity relative to human land uses in an Amazon forest colony. Biodiversity & Conservation, 7(1), 41-57.
218	Fujisaka, S., Escobar, G., & Veneklaas, E. J. (2000). Weedy fields and forests: interactions between land use and the composition of plant communities in the Peruvian Amazon. Agriculture, ecosystems & environment,78(2), 175-186.
219	Fukuda, D., Tisen, O. B., Momose, K., & Sakai, S. (2009). Bat diversity in the vegetation mosaic around a lowland dipterocarp forest of Borneo. Raffles Bull. Zool, 57(1), 213-221.
220	Gardner, T. A., RIBEIRO‐JÚNIOR, M. A., Barlow, J. O. S., ÁVILA‐PIRES, T. C. S., Hoogmoed, M. S., & Peres, C. A. (2007). The value of primary, secondary, and plantation forests for a Neotropical herpetofauna. Conservation biology, 21(3), 775-787.
221	Gardner, T. A., Hernández, M. I., Barlow, J., & Peres, C. A. (2008). Understanding the biodiversity consequences of habitat change: the value of secondary and plantation forests for neotropical dung beetles. Journal of Applied Ecology, 45(3), 883-893.
222	Ghazoul J. 2002. Impact of logging on the richness and diversity of forest butterflies in a tropical dry forest in Thailand. Biodiversity and Conservation 11: 521-541.
223	Gillison, A. N., Liswanti, N., Budidarsono, S., Van Noordwijk, M., & Tomich, T. P. (2004). Impact of cropping methods on biodiversity in coffee agroecosystems in Sumatra, Indonesia. Ecology and Society, 9(2), 7.
224	Gillison, A. N., Jones, D. T., Susilo, F. X., & Bignell, D. E. (2003). Vegetation indicates diversity of soil macroinvertebrates: a case study with termites along a land-use intensification gradient in lowland Sumatra. Organisms Diversity & Evolution, 3(2), 111-126.
225	Gunawardene, N.R.,Majer, J.D. a, J.P. Edirisinghe, J.P. 2010 Investigating residual effects of selective logging on ant species assemblages in Sinharaja Forest Reserve, Sri Lanka. Forest Ecology and Management 259: 555-562.
226	Hamer K.C., Hill J.K., Benedick S., Mustaffa N., Sherratt T.N., Maryati M., Chey V.K. 2003. Ecology of butterflies in natural and selectively logged forests of northern Borneo: the importance of habitat heterogeneity. Journal of Applied Ecology 40: 150-162.
227	Hill J.K., Hamer K.C., Lace L.A., Banham W.M.T. 1995. Effects of selective logging on tropical forest butterflies on Buru, Indonesia. Journal of Applied Ecology 32: 754-760.
228	Huang, W., Pohjonen, V., Johansson, S., Nashanda, M., Katigula, M. I. L., & Luukkanen, O. (2003). Species diversity, forest structure and species composition in Tanzanian tropical forests. Forest ecology and management,173(1), 11-24.
229	Hughes, J. B., Daily, G. C., & Ehrlich, P. R. (2002). Conservation of tropical forest birds in countryside habitats. Ecology Letters, 5(1), 121-129.
230	Intachat J., Holloway J.D., Speight M.R. 1997. The effects of different forest management practices on geometroid moth populations and their diversity in Peninsular Malaysia. Journal of Tropical Forest Science 9: 411-430.
231	Isabirye-Basuta, G., & Kasenene, J. M. (1987). Small rodent populations in selectively felled and mature tracts of Kibale Forest, Uganda. Biotropica, 260-266.
232	Jalonen, J., & Vanha-Majamaa, I. (2001). Immediate effects of four different felling methods on mature boreal spruce forest understorey vegetation in southern Finland. Forest Ecology and Management, 146(1), 25-34.
233	Jiang, Y., Kang, M., Gao, Q., He, L., Xiong, M., Jia, Z., & Jin, Z. (2003). Impact of land use on plant biodiversity and measures for biodiversity conservation in the Loess Plateau in China–a case study in a hilly-gully region of the Northern Loess Plateau. Biodiversity & Conservation, 12(10), 2121-2133.
234	Johns A.D. 1986. Effects of selective logging on the ecological organisation of a peninsular Malaysian rainforest avifauna. Forktail 1: 65-79.
235	Johns A.D. 1989. Recovery of a peninsular Malaysian rain forest avifauna following selective timber logging: the first twelve years. Forktail 4: 89-105.
236	Johns A.D. 1996. Bird population persistence in Sabahan logging concessions. Biological Conservation 75: 3-10.
237	Jones, D. T., Susilo, F. X., Bignell, D. E., Hardiwinoto, S., Gillison, A. N., & Eggleton, P. (2003). Termite assemblage collapse along a land‐use intensification gradient in lowland central Sumatra, Indonesia. Journal of Applied Ecology, 40(2), 380-391.
238	KAMO, K., VACHARANGKURA, T., TIYANON, S., VIRIYABUNCHA, C., NIMPILA, S., & DOANGSRISEN, B. (2002). Plant species diversity in tropical planted forests and implication for restoration of forest ecosystems in Sakaerat, northeastern Thailand. Japan Agricultural Research Quarterly: JARQ,36(2), 111-118.
239	Kapoor, V. (2008). Effects of rainforest fragmentation and shade-coffee plantations on spider communities in the Western Ghats, India. Journal of Insect Conservation, 12(1), 53-68.
240	Klanderud, K., Mbolatiana, H. Z. H., Vololomboahangy, M. N., Radimbison, M. A., Roger, E., Totland, Ø., & Rajeriarison, C. (2010). Recovery of plant species richness and composition after slash-and-burn agriculture in a tropical rainforest in Madagascar. Biodiversity and conservation, 19(1), 187-204.
241	Laidlaw R.K. 2000. Effects of habitat disturbance and protected areas on mammals of Peninsular Malaysia. Conservation Biology 14: 1639-1648.
242	Lambert F.R., Collar N.J. 2002. The future for Sundaic lowland forest birds: long-term effects of commercial logging and fragmentation. Forktail 18: 127-146.
243	Lambert F.R. 1992. The consequences of selective logging for Bornean lowland forest birds. Philosophical Transactions of the Royal Society of London B Biological Sciences 335: 443-457.
244	Lindell, C. A., Chomentowski, W. H., & Zook, J. R. (2004). Characteristics of bird species using forest and agricultural land covers in southern Costa Rica.Biodiversity & Conservation, 13(13), 2419-2441.
245	Lindenmayer, D. B., Cunningham, R. B., Donnelly, C. F., Nix, H., & Lindenmayer, B. D. (2002). Effects of forest fragmentation on bird assemblages in a novel landscape context. Ecological Monographs, 72(1), 1-18.
246	Marsden S.J. 1998. Changes in bird abundance following selective logging on Seram, Indonesia. Conservation Biology 12: 605-611.
247	Marsden, S. J., Symes, C. T., & Mack, A. L. (2006). The response of a New Guinean avifauna to conversion of forest to small‐scale agriculture. Ibis, 148(4), 629-640.
248	Masis, A., & Marquis, R. J. (2009). Effects of even-aged and uneven-aged timber management on dung beetle community attributes in a Missouri Ozark forest. Forest ecology and management, 257(2), 536-545.
249	Mason, D. (1996). Responses of Venezuelan understory birds to selective logging, enrichment strips, and vine cutting. Biotropica, 296-309.
250	Matsumoto, T., Itioka, T., Yamane, S., & Momose, K. (2009). Traditional land use associated with swidden agriculture changes encounter rates of the top predator, the army ant, in Southeast Asian tropical rain forests. Biodiversity and conservation, 18(12), 3139-3151.
251	Bird use of a patch retention treatment in SBSmc Forests. Forest Sciences, Prince Rupert Forest Region, 1996.
252	Meier, E., Paal, J., Liira, J., & Jüriado, I. (2005). Influence of tree stand age and management on the species diversity in Estonian eutrophic alvar and boreo-nemoral Pinus sylvestris forests. Scandinavian journal of forest research,20(S6), 135-144.
253	Mitchell, J. C., Rinehart, S. C., Pagels, J. F., Buhlmann, K. A., & Pague, C. A. (1997). Factors influencing amphibian and small mammal assemblages in central Appalachian forests. Forest Ecology and Management, 96(1), 65-76.
254	Murdiyarso, D., Noordwijk, M. V., Wasrin, U. R., Tomich, T. P., & Gillison, A. N. (2002). Environmental benefits and sustainable land‐use options in the Jambi transect, Sumatra. Journal of Vegetation Science, 13(3), 429-438.
255	Nagaike, T., Kamitani, T., & Nakashizuka, T. (2005). Effects of different forest management systems on plant species diversity in a Fagus crenata forested landscape of central Japan. Canadian journal of forest research, 35(12), 2832-2840.
256	Nakagawa, M., Miguchi, H., & Nakashizuka, T. (2006). The effects of various forest uses on small mammal communities in Sarawak, Malaysia. Forest Ecology and Management, 231(1), 55-62.
257	Naughton‐Treves, L., Mena, J. L., Treves, A., Alvarez, N., & Radeloff, V. C. (2003). Wildlife Survival Beyond Park Boundaries: the Impact of Slash‐and‐Burn Agriculture and Hunting on Mammals in Tambopata, Peru. Conservation Biology, 17(4), 1106-1117.
258	Nicolas, V., Barrière, P., Tapiero, A., & Colyn, M. (2009). Shrew species diversity and abundance in Ziama Biosphere Reserve, Guinea: comparison among primary forest, degraded forest and restoration plots. Biodiversity and conservation, 18(8), 2043-2061.
259	Ochoa, J., G. 2000. Efectos de la extraccion de maderas sobre la diversidad de mamiferos pequeños en bosques de tierras bajas de la Guayana Venezolana. Biotropica 32: 146-164.
260	Pattanavibool A., Dearden P. 2002. Fragmentation and wildlife in montane evergreen forests, northern Thailand. Biological Conservation 107: 155-164.
261	Peña‐Claros, M. (2003). Changes in forest structure and species composition during secondary forest succession in the Bolivian Amazon1. Biotropica, 35(4), 450-461.
262	Peters, S. L., Malcolm, J. R., & Zimmerman, B. L. (2006). Effects of selective logging on bat communities in the southeastern Amazon. Conservation Biology,20(5), 1410-1421.
263	Piotto, D., Montagnini, F., Thomas, W., Ashton, M., & Oliver, C. (2009). Forest recovery after swidden cultivation across a 40-year chronosequence in the Atlantic forest of southern Bahia, Brazil. Plant ecology, 205(2), 261-272.
264	Politi, N., Hunter Jr, M., & Rivera, L. (2012). Assessing the effects of selective logging on birds in Neotropical piedmont and cloud montane forests.Biodiversity and Conservation, 21(12), 3131-3155.
265	Presley, S.J., Willig, M.R., Wunderle Jr., J.M., Saldanha, L.N. 2008. Effects of reduced-impact logging and forest physiognomy on bat populations of lowland Amazonian forest. Journal of Applied Ecology 45:14-25.
266	Raman, T. R. S. 1996. Impact of shifting cultivation on diurnal squirrels and primates in Mizoram, northeast India: A preliminary study. Current Science 70: 747-750.
267	Ribeiro-Júnior, M. A., Gardner, T. A., & Ávila-Pires, T. C. (2008). Evaluating the effectiveness of herpetofaunal sampling techniques across a gradient of habitat change in a tropical forest landscape. Journal of Herpetology, 42(4), 733-749.
268	Rolim, S. G., & Chiarello, A. G. (2004). Slow death of Atlantic forest trees in cocoa agroforestry in southeastern Brazil. Biodiversity & Conservation, 13(14), 2679-2694.
269	Round P.D., Brockelman W.Y. 1998. Bird communities in disturbed lowland forest habitats of southern Thailand. Natural History Bulletin of the Siam Society 46: 171-196.
270	Seip, D. R., & Parker, K. (1997). Use of wildlife tree patches by forest birds in the sub-boreal spruce (SBS) zone. Prince George Forest Region, Forest Resources & Practices Team.
271	Sheldon, F. H., Styring, A., & Hosner, P. A. (2010). Bird species richness in a Bornean exotic tree plantation: a long-term perspective. Biological conservation, 143(2), 399-407.
272	Soh, M. C., Sodhi, N. S., & Lim, S. L. (2006). High sensitivity of montane bird communities to habitat disturbance in Peninsular Malaysia. Biological conservation, 129(2), 149-166.
273	Styring A.R., Ickes K. 2001. Woodpecker abundance in a logged (40 years ago) vs. unlogged lowland dipterocarp forest in Peninsular Malaysia. Journal of Tropical Ecology 17: 261-268.
274	Torras, O., & Saura, S. (2008). Effects of silvicultural treatments on forest biodiversity indicators in the Mediterranean. Forest Ecology and Management,255(8), 3322-3330.
275	Turner I.M., Wong Y.K., Chew P.T., Ibrahim A.B. 1997. Tree species richness in primary and old secondary tropical forest in Singapore. Biodiversity and Conservation 6: 537-543.
276	Vallan, D., Andreone, F., Raherisoa, V. H., & Dolch, R. (2004). Does selective wood exploitation affect amphibian diversity? The case of An'Ala, a tropical rainforest in eastern Madagascar. Oryx, 38(04), 410-417.
277	Vasconcelos, H.L., Vilhena, J.M.S., Caliri, G.J.A. 2000. Responses of ants to selective logging of a central Amazonian forest. Journal of Applied Ecology 37: 508-514.
278	Waltert M., Mardiastuti A. & Muhlenberg M. (2005) Effects of deforestation and forest modification on understorey birds in Central Sulawesi, Indonesia. Bird Conservation International 15: 257-273.
279	Webb, E.L., Peralta, R. 1998. Tree community diversity of lowland swamp forest in northeast Costa Rica, and changes associated with controlled selective logging. Biodiversity and Conservation 7: 565-583.
280	Wells K., Smales L.R., Kalko E.K.V., Pfeiffer M. 2007. Impact of rain-forest logging on helminth assemblages in small mammals (Muridae, Tupaiidae) from Borneo. Journal of Tropical Ecology 23: 35-43.
281	Widodo E.S., Naito T., Mohamed M., Hashimoto Y. 2004. Effects of selective logging on the arboreal ants of a Bornean rainforest. Entomological Science 7: 341-349.
282	Wijesinghe, M. R., & de L Brooke, M. (2005). Impact of habitat disturbance on the distribution of endemic species of small mammals and birds in a tropical rain forest in Sri Lanka. Journal of Tropical Ecology, 21(06), 661-668.
283	Williams, M. R. C. M., Ryan, C. M., Rees, R. M., Sambane, E., Fernando, J., & Grace, J. (2008). Carbon sequestration and biodiversity of re-growing miombo woodlands in Mozambique. Forest Ecology and management, 254(2), 145-155.
284	Wong M. 1986. Trophic organization of understory birds in a Malaysian dipterocarp forest. Auk 103: 100-116.
285	Yeates, G. W., & Saggar, S. (1998). Comparison of soil microbial properties and fauna under tussock‐grassland and pine plantation. Journal of the Royal Society of New Zealand, 28(3), 523-535.
286	Zapfack, L., Engwald, S., Sonke, B., Achoundong, G., & Madong, B. A. (2002). The impact of land conversion on plant biodiversity in the forest zone of Cameroon. Biodiversity & Conservation, 11(11), 2047-2061.
287	Zurita, G. A., Rey, N., Varela, D. M., Villagra, M., & Bellocq, M. I. (2006). Conversion of the Atlantic Forest into native and exotic tree plantations: Effects on bird communities from the local and regional perspectives. Forest Ecology and Management, 235(1), 164-173.

## Sheet: Table S1-overall effect sizes
Table S1. Overall response ratio (R) and management type, taxa and continent specific R (calculated by back-transforming the effect size lnR).
		#Comparisons	Mean response ratio (R)	0.025	0.975	P (Anova)
Management type	Agroforestry	238	0.678278	0.595329	0.772783	3.3 x 10-24
	Clear-cut	106	0.782194	0.715298	0.855347
	Plantation timber	88	0.60323	0.532142	0.683814
	Plantation fuel	71	0.56615	0.470777	0.680844
	Plantation non-timber	75	0.452452	0.372585	0.549439
	Reduced impact logging	22	1.00903	0.936876	1.08675
	Retention harvesting	85	1.01231	0.938752	1.09163
	Selection system	79	1.01068	0.911129	1.1211
	Selective logging	165	0.866166	0.819505	0.915483
	Slash-and-burn	79	0.466941	0.412529	0.528531
Taxa	Arthropods	255	0.792534	0.726102	0.865045	6.4 x 10-5
	Plants	385	0.665946	0.616399	0.719476
	Mammals	91	0.924608	0.802449	1.06536
	Birds	224	0.624193	0.569528	0.684104
	Amphibians	27	0.734242	0.574182	0.938922
	lichens	13	0.83705	0.659128	1.063
	Fungi	13	0.659755	0.540299	0.805622
Continent	Africa	84	0.69737	0.622264	0.781543	5.5 x 10-13
	Asia	415	0.608533	0.560179	0.66106
	Australia	13	0.453794	0.270755	0.760572
	Europe	141	0.829219	0.774675	0.887603
	North America	154	0.972043	0.903857	1.04537
	Central America	74	0.587107	0.482645	0.714179
	South America	127	0.803944	0.715854	0.902875
Overall effect size		1008	0.7105	0.6792	0.7432
*A significant p-value (P <0.001) from ANOVA test implies that mean response ratios differ significantly across management type, taxa or continent categories.

## Sheet: Table S2 Mngmt x taxa
Table S2. Response ratio (R) and its 95% confidence interval for each taxa x management type.
Management type	Taxa	#Comparisons	Mean response ratio (R)	0.025	0.975	P (Anova)
Agroforestry	Amphibians	2	0.846839	0.314516	2.28013	1.93 x 10-7
	Arthropods	70	1.0137	0.815519	1.26005
	Birds	36	0.508874	0.373092	0.694072
	Fungi	0
	lichens	0
	Mammals	22	1.37859	1.01831	1.86632
	Plants	108	0.495874	0.407053	0.604077
Clear-cut	Amphibians	5	0.544468	0.37755	0.785182	6.16 x 10-4
	Arthropods	12	0.785858	0.607097	1.01725
	Birds	19	0.594449	0.485305	0.728139
	Fungi	7	0.621729	0.462601	0.835594
	lichens	9	0.802271	0.564	1.1412
	Mammals	5	1.38742	1.11015	1.73393
	Plants	49	0.874821	0.766655	0.998248
Plantation timber	Amphibians	1	0.833333			0.72
	Arthropods	42	0.565112	0.47042	0.678864
	Birds	35	0.636566	0.510843	0.79323
	Fungi	0
	lichens	0
	Mammals	1	1.1
	Plants	9	0.59889	0.425927	0.842091
Plantation fuel	Amphibians	3	0.277028	0.0998067	0.768931	1.8 x 10-4
	Arthropods	23	0.981799	0.708482	1.36056
	Birds	16	0.397847	0.262675	0.602578
	Fungi	0
	lichens	0
	Mammals	4	0.705268	0.427633	1.16315
	Plants	25	0.449787	0.353128	0.572904
Plantation non-timber	Amphibians	3	0.499258	0.15419	1.61657	0.354
	Arthropods	25	0.596356	0.440722	0.80695
	Birds	20	0.364927	0.263012	0.506335
	Fungi	0
	lichens	0
	Mammals	9	0.404171	0.193936	0.842312
	Plants	18	0.40749	0.23883	0.695259
Reduced impact logging	Amphibians	1	1.36585			0.0158
	Arthropods	5	1.12045	0.96595	1.29966
	Birds	7	0.995665	0.864834	1.14629
	Fungi	0
	lichens	0
	Mammals	3	0.811872	0.495884	1.32922
	Plants	6	0.995519	0.928078	1.06786
Retention harvesting	Amphibians	0				2.87 x 10-4
	Arthropods	6	0.852198	0.740096	0.981281
	Birds	27	1.00214	0.849957	1.18156
	Fungi	6	0.707069	0.485091	1.03062
	lichens	1	0.727273
	Mammals	13	1.42398	1.34746	1.50485
	Plants	32	0.992064	0.898448	1.09543
Selection system	Amphibians	0				0.0075
	Arthropods	12	0.671176	0.478343	0.941745
	Birds	3	1.24575	0.728799	2.12937
	Fungi	0
	lichens	3	0.996308	0.629814	1.57607
	Mammals	0
	Plants	61	1.08498	0.972399	1.2106
Selective logging	Amphibians	12	1.07223	0.76969	1.49368	0.186
	Arthropods	45	0.902109	0.815579	1
	Birds	43	0.829128	0.738136	0.931338
	Fungi	0
	lichens	0
	Mammals	25	0.828072	0.702767	0.97572
	Plants	40	0.836644	0.768573	0.910745
Slash-and-burn	Amphibians	0				0.67
	Arthropods	15	0.50575	0.375557	0.681078
	Birds	18	0.478161	0.340015	0.672435
	Fungi	0
	lichens	0
	Mammals	9	0.534831	0.313336	0.912901
	Plants	37	0.432363	0.371445	0.503271
*A significant p-value (P <0.001) from ANOVA test implies that mean response ratios differ significantly across different taxa categories.

## Sheet: Table S3 Mngment x continent
Table S3. Response ratio (R) and its 95% confidence interval for a given management type x continent.
Management type	Continent	#Comparisons	Mean response ratio (R)	0.025	0.975	P (Anova)
Agroforestry	Africa	10	0.642655	0.500549	0.825104	0.01
	Asia	163	0.608436	0.511354	0.72395
	Australia	0
	Europe	0
	North America	0
	Central America	37	0.712941	0.572176	0.888337
	South America	28	1.21871	0.919494	1.61529
Clear-cut	Africa	3	0.25205	0.118808	0.534725	1.56 x 10-4
	Asia	2	0.532671	0.0969752	2.92588
	Australia	0
	Europe	43	0.813133	0.7337	0.901165
	North America	57	0.822548	0.723005	0.935796
	Central America	0
	South America	1	0.540541
Plantation timber	Africa	28	0.837209	0.718109	0.976064	3.65 x 10-5
	Asia	15	0.391096	0.274394	0.557432
	Australia	9	0.502424	0.281867	0.895564
	Europe	27	0.642875	0.53908	0.766653
	North America	4	0.712318	0.401254	1.26453
	Central America	4	0.255706	0.0955384	0.684391
	South America	1	0.614035
Plantation fuel	Africa	13	0.543979	0.373707	0.791834	0.0253
	Asia	20	0.401532	0.327016	0.493027
	Australia	4	0.360895	0.058303	2.23394
	Europe	3	1.2239	0.791127	1.89343
	North America	0
	Central America	0
	South America	31	0.706811	0.510061	0.979455
Plantation non-timber	Africa	6	0.560647	0.377406	0.832856	0.4164
	Asia	48	0.453539	0.363618	0.565697
	Australia	0
	Europe	0
	North America	0
	Central America	17	0.368887	0.200418	0.678969
	South America	4	0.759075	0.496356	1.16085
Reduced impact logging	Africa	1	1.36585			0.1956
	Asia	4	1.05798	0.863625	1.29608
	Australia	0
	Europe	0
	North America	0
	Central America	3	1.04959	0.814254	1.35294
	South America	14	0.965978	0.874447	1.06709
Retention harvesting	Africa	0				0.0621
	Asia	3	0.980619	0.758051	1.26853
	Australia	0
	Europe	23	0.876857	0.784242	0.980409
	North America	59	1.07234	0.972754	1.18213
	Central America	0
	South America	0
Selection system	Africa	0				0.0735
	Asia	0
	Australia	0
	Europe	45	0.932079	0.813	1.0686
	North America	34	1.12498	0.958831	1.31993
	Central America	0
	South America	0
Selective logging	Africa	13	1.0343	0.771768	1.38615	0.1045
	Asia	126	0.83517	0.783853	0.889847
	Australia	0
	Europe	0
	North America	0
	Central America	6	0.99238	0.771091	1.27718
	South America	20	0.932181	0.828253	1.04915
Slash-and-burn	Africa	10	0.54285	0.431939	0.682239	0.2063
	Asia	34	0.400966	0.313855	0.512254
	Australia	0
	Europe	0
	North America	0
	Central America	7	0.519798	0.306623	0.88118
	South America	28	0.518306	0.452336	0.593897
*A significant p-value (P <0.001) from ANOVA test implies that mean response ratios differ significantly across different continent categories.

## Sheet: Table S4 Mng x taxa x continent
Table S4. Response ratio (R) and 95% confidence interval for three-way combination of management type, taxa and continent.
Management type	Continent	Taxon	#Comparisons	Mean response ratio (R)	0.025	0.975			*only combinations where n>5 are shown
Agroforestry	Africa	Plants	8	0.58589	0.447632	0.766851
	Asia	Arthropods	58	1.09062	0.846207	1.40562
		Birds	19	0.277809	0.184062	0.419304
		Plants	86	0.488088	0.385567	0.617869
	Central America	Arthropods	6	0.602728	0.354553	1.02462
		Birds	14	0.974057	0.806457	1.17649
		Mammals	11	0.903996	0.633836	1.28931
		Plants	6	0.263456	0.133315	0.520638
	South America	Mammals	11	2.10234	1.44706	3.05435
		Plants	8	0.799482	0.410135	1.55844
Clear-cuting	Europe	Arthropods	5	0.831416	0.674012	1.02558
		Fungi	6	0.667198	0.495135	0.899054
		Lichens	9	0.802271	0.564	1.1412
		Plants	21	0.907815	0.806664	1.02165
	North America	Birds	16	0.611998	0.481621	0.777668
		Mammals	5	1.38742	1.11015	1.73393
		Amphibians	5	0.544468	0.37755	0.785182
		Plants	26	0.945986	0.795178	1.1254
Selection system	Europe	Arthropods	11	0.647165	0.44929	0.932186
		Plants	31	1.05408	0.919766	1.208
	North America	Plants	30	1.11788	0.933169	1.33914
Selective logging	Africa	Amphibians	9	1.05391	0.673939	1.64813
	Asia	Arthropods	38	0.888781	0.791789	0.997653
		Birds	33	0.82819	0.712949	0.962059
		Mammals	20	0.782428	0.646948	0.94628
		Plants	35	0.816704	0.744137	0.896349
	South America	Birds	10	0.832232	0.733824	0.943836
	Central America	Arthropods	5	1.00108	0.717956	1.39585
Plantation-timber	Asia	Arthropods	10	0.312646	0.212794	0.459352
	Australia	Arthropods	5	0.833157	0.519819	1.33537
	Africa	Birds	25	0.818276	0.692127	0.967417
	Europe	Plants	5	0.642176	0.513968	0.802364
		Arthropods	22	0.643034	0.517681	0.79874
Plantation-fuel	Africa	Plants	11	0.53566	0.342181	0.838539
	Asia	Plants	14	0.392089	0.294487	0.52204
	South America	Arthropods	17	1.11738	0.754122	1.65561
		Birds	9	0.368688	0.212269	0.64037
Plantation-nontimber	Asia	Arthropods	11	0.537025	0.284427	1.01395
		Mammals	6	0.314824	0.10973	0.903252
		Birds	16	0.401776	0.279224	0.578118
		Plants	12	0.535017	0.363337	0.787818
	Central America	Arthropods	8	0.566659	0.323361	0.993016
Retention	Europe	Arthropods	6	0.852198	0.740096	0.981281
		Plants	16	0.896708	0.765243	1.05076
	North America	Birds	27	1.00214	0.849957	1.18156
		Fungi	6	0.707069	0.485091	1.03062
		Mammals	13	1.42398	1.34746	1.50485
		Plants	13	1.12647	0.981887	1.29234
Slash & Burn	Africa	Plants	5	0.490946	0.316463	0.761629
	Asia	Arthropods	8	0.436827	0.25159	0.758449
		Birds	12	0.45072	0.277159	0.732968
		Mammals	5	0.401371	0.141573	1.13791
		Plants	9	0.317734	0.19475	0.518382
	South America	Birds	5	0.468308	0.264804	0.828207
		Arthropods	4	0.63	0.44	0.84
		Plants	18	0.497252	0.425863	0.580609
Reduced impact logging	South America	Birds	6	0.972008	0.829035	1.13964

## Sheet: Table S5 NPV calculations
Table S5. Detailed NPV calculations for the 10 case-studies and data sources.
Continent	Country	Management type	Timber Species type	Rotation cycle (years)	Yield, 1st cut (m3/ha)	Yield, next cuts (m3/ha)	Timber price, P ($/m3)	Production costs, C ($/m3)	NPV ($/ha)	Source for timber species price	Source for production costs	Source for timber species yield
Asia	Malaysia	Plantation fuel	Acacia logs (Acacia mangium)	8	90	90	35	1443$/ha	2251.95	Krishnapillay & Varmola 2002 - FAO report	Krishnapillay & Varmola 2002 - FAO report	Krishnapillay & Varmola 2002 - FAO report
Asia	Malaysia	Plantation timber	Teak (Tectona grandis)	15	150	150	140	1517$/ha	6796.43	Krishnapillay & Varmola 2002 - FAO report	Krishnapillay & Varmola 2002 - FAO report	Krishnapillay & Varmola 2002 - FAO report
Asia	Indonesia	Conventional selective logging	various species	25	54	29.16	122	80.02	2392	Ruslandi et al. 2011	Ruslandi et al. 2011	Ruslandi et al. 2011
Europe	Sweden	Retention (Shelterwood)	Norway spruce (Picea abies)	75	120	120	55	8.07	5638.73	RISI World Timber Price Quarterly	Hanell et al. 2010	Hanell et al. 2010
Asia	Malaysia	Conventional selective logging	various species	25	117.34	63.3636	various	60.36	10855	Fisher et al. 2011, Webtable 1	Fisher et al. 2011	Fisher et al. 2011 (Web Table 1)
Europe	Sweden	clear cutting	Norway spruce (Picea abies)	75	300	300	55	6.2	14658.5	RISI World Timber Price Quarterly	Hanell et al. 2010	Hanell et al. 2010
North America	Canada	Group selection harvest	Western red cedar (Thuja plicata)	75	80	80	107	17.5	7169.07	Dymond et al. 2014 (supporting information)	Williams et al. 1997 (FAO report)	PhD Thesis Chad Renzie; overall intensity, vs. Percentage of cedar (85% for both)
Africa	Gabon	Reduced impact selective logging	Okoumé logs (Aucoumea klaineiana)	25	4.23	2.2842	138	20.9	521.223	ITTO Annual Review 2012, page 138+ 20% FSC premium	Medjibe & Putz 2012	Medjibe 2013 for Gabon, specifically for oukoumé
Africa	Gabon	Conventional selective logging	Okoumé logs (Aucoumea klaineiana)	25	10.68	5.7672	116	17.66	1067.27	ITTO Annual Review 2012	Medjibe & Putz 2012	Medjibe 2013 for Gabon, specifically for oukoumé
South America	Brazil	Conventional selective logging	Mahogany (Swietenia macrophylla)	25	5	2.7	220	15.66	1073.87	Verissimo et al. 1995	Holmes et al. 2002	Verissimo et al. 1995
References:
Fisher, B., Edwards, D. P., Giam, X., & Wilcove, D. S. (2011). The high costs of conserving Southeast Asia's lowland rainforests. Frontiers in Ecology and the Environment, 9(6), 329-334.
Medjibe, V. P., Putz, F. E., & Romero, C. (2013). Certified and uncertified logging concessions compared in Gabon: changes in stand structure, tree species, and biomass. Environmental management, 51(3), 524-540.
Krishnapillay, D. B., and M. Varmola. "Case Study of the Tropical Forest Plantations in Malaysia." Forest Plantations Thematic Papers. Working Paper (FAO) (2002).
ITTO. (2012). Annual Review and Assessment of the World Timber Situation. Yokohama, Japan. Available at http://www.itto.int/.
Medjibe, V. P., & Putz, F. E. (2012). Cost comparisons of reduced-impact and conventional logging in the tropics. Journal of forest economics, 18(3), 242-256.
Verissimo, A., Barreto, P., Tarifa, R., & Uhl, C. (1995). Extraction of a high-value natural resource in Amazonia: the case of mahogany. Forest Ecology and management, 72(1), 39-60.
Dymond, C. C., Tedder, S., Spittlehouse, D. L., Raymer, B., Hopkins, K., McCallion, K., & Sandland, J. (2014). Diversifying managed forests to increase resilience. Canadian Journal of Forest Research, 44(10), 1196-1205.
Hånell, B., Nordfjell, T., & Eliasson, L. (2000). Productivity and costs in shelterwood harvesting. Scandinavian Journal of Forest Research, 15(5), 561-569.
Williams, J., Duinker, P., & Bull, G. (1997). Implications of sustainable forest management for global fibre supply. Global Fibre Supply Study-Working Paper Series (FAO).
Holmes, T. P., Blate, G. M., Zweede, J. C., Pereira, R., Barreto, P., Boltz, F., & Bauch, R. (2002). Financial and ecological indicators of reduced impact logging performance in the eastern Amazon. Forest Ecology and Management, 163(1), 93-110.
Ruslandi, X., Venter, O., & Putz, F. E. Overestimating conservation costs in Southeast Asia. Frontiers in Ecology and the Environment, 9, 542-544 (2011).
Renzie, C. (2006). A Comparison of Partial Cut and Clearcut Harvesting Productivity and Cost in Old Cedar-hemlock Forests in East Central British Columbia (Doctoral dissertation, The University of Northern British Columbia).
RISI 2015. World Timber Price Quarterly-February 2015.

## Sheet: Table S6 Tradeoff calculations
Table S6. Detailed calculations for biodiversity-economic tradeoffs for each of the 10 case-studies.
Continent	Country	Management type	Timber Species type	Aorg (ha)	Amang (ha)	Anew (ha)	z	R	h	Anew+h.Amang	flost (=Slost/Sorg)	NPV ($/ha)	Net profit (m$)	flost per million$	rank
Asia	Malaysia	Plantation fuel	Acacia logs (Acacia mangium)	10000	5000	5000	0.25	0.4015	0.0259862	5129.93	0.153693	2251.95	11.2597	0.0136498	1
Asia	Indonesia	Conventional selective logging	various species	10000	5000	5000	0.25	0.8352	0.486589	7432.94	0.0714823	2392	11.96	0.00597678	2
Asia	Malaysia	Plantation timber	Teak (Tectona grandis)	10000	5000	5000	0.25	0.391	0.0233726	5116.86	0.154233	6796.43	33.9821	0.00453864	3
Europe	Sweden	Retention (Shelterwood)	Norway spruce (Picea abies)	10000	5000	5000	0.25	0.8769	0.59129	7956.45	0.0555482	5638.73	28.1937	0.00197024	4
Asia	Malaysia	Conventional selective logging	various species	10000	5000	5000	0.25	0.8352	0.486589	7432.94	0.0714823	10855	54.275	0.00131704	5
Europe	Sweden	clear cutting	Norway spruce (Picea abies)	10000	5000	5000	0.25	0.8131	0.437095	7185.48	0.0793091	14658.5	73.2927	0.00108209	6
North America	Canada	Group selection harvest	Western red cedar (Thuja plicata)	10000	5000	5000	0.25	1	1	10000	0	7169.07	35.8453	0	7
Africa	Gabon	Reduced impact selective logging	Okoumé logs (Aucoumea klaineiana)	10000	5000	5000	0.25	1	1	10000	0	521	2.605	0	7
Africa	Gabon	Conventional selective logging	Okoumé logs (Aucoumea klaineiana)	10000	5000	5000	0.25	1	1	10000	0	1067	5.335	0	7
South America	Brazil	Conventional selective logging	Mahogany (Swietenia macrophylla)	10000	5000	5000	0.25	1	1	10000	0	1074	5.37	0	7
	variable	description
	Amang	Area of forest management unit (FMU) in hectares
	Aorg	Original (undisturbed) area of natural forest before logging concession was granted (ha)
	Anew	Remaining area of natural forest (ha)
	z	exponent for species-area relationship, SAR
	R	Response ratio calculated from meta-analysis and listed in Table S3 (for selective logging it was adjusted for logging intensity)
	h	Species affinity ( = 1 - R)
	flost	Fraction of species lost as predicted by Countryside SAR (equation 2, main text)
	NPV	Net present value in $/ha (as calculated in Table S5)
	Net proifit	NPV times the area of FMU (Amang), in million$
	flost per million$	Biodiversity-economic tradeoff (=flost/(net profit))
	rank	FMUs ranked in descending order of flost per million$

## Sheet: Literature search query
Literature search
In this study, studies comparing species richness in managed with unmanaged forests were collected from Web of Science database by entering the following query:
TOPIC: (forest*)
AND TOPIC: (impact OR effect OR influence OR role)
AND TOPIC: (species richness OR species diversity OR biodiversity)
AND TOPIC: (natural* OR semi-natural* OR primary OR manag* OR unmanag* OR virgin OR old-growth OR remnant* OR ancient* OR silviculture OR cut* OR clearcut* OR felling OR clear-fell OR clearfell* OR select* cut* OR thinning* OR coppice* OR logging OR unlogging* OR logged OR unlogged OR regeneration OR plantation* OR planting* OR intensification OR old OR abandonment)
In the second step, based on title and abstract we refined the search results and retained only the papers reporting the species richness comparisons between managed and unmanaged treatments. From selected artcles, we extracted information from tables, figures and text and also checked the cited references for more data. For each comparison, mean, standard deviation, sample size were also noted w…
